# Supplementary material for: Bis(μ-biphenyl-2,2′-dicarboxyl­ato)bis­[(2,2′-bipyridine)cobalt(II)]
Source: Acta Crystallogr Sect E Struct Rep Online. 2008 Nov 20;64(Pt 12):m1556. doi: 10.1107/S1600536808037288 (PMC2959843; doi:10.1107/S1600536808037288)
Supplement: Supplementary file 1 [file e-64-m1556-sup1.cif]

##############################################################################
###                                                                        ###
###        Electronic paper (Acta Crystallographica Section E)             ###
###                                                                        ###
##############################################################################
#                                                                            #
# This CIF contains the data in a paper accepted for publication in Acta     #
# Crystallographica Section E. It conforms to the requirements of Notes      #
# for Authors for Section E, and has been peer reviewed under the auspices   #
# of the IUCr Commission on Journals.                                        #
#                                                                            #
# Full details of the Crystallographic Information File format               #
# are given in the paper "The Crystallographic Information File (CIF):       #
# a New Standard Archive File for Crystallography" by S. R. Hall, F. H.      #
# Allen and I. D. Brown [Acta Cryst. (1991), A47, 655-685].                  #
#                                                                            #
# The current version of the core CIF dictionary is obtainable from          #
# ftp://ftp.iucr.org/pub/cif_core.dic. The current version number is 2.4.    #
#                                                                            #
# Software is freely available for graphical display of the structure(s) in  #
# this CIF.  For information consult the CIF home page http://www.iucr.org/  #
# cif/home.html                                                              #
#                                                                            #
# This file may be used for bona fide research purposes within the           #
# scientific community so long as proper attribution is given to the journal # 
# article from which it was obtained.                                        #
#                                                                            #
##############################################################################
                                             
data_I
_audit_creation_method     SHELXL-97
_chemical_name_systematic
;
Bis(\m-biphenyl-2,2'-dicarboxylato)bis[(2,2'-bipyridine)cobalt(II)]
;
_chemical_name_common     ?
_chemical_formula_moiety     'C48 H32 Co2 N4 O8'
_chemical_formula_sum     'C48 H32 Co2 N4 O8'
_chemical_formula_iupac     '[Co2 (C14 H8 O4)2 (C10 H8 N2)2]'
_chemical_formula_weight     910.64
_chemical_melting_point     ?
_symmetry_cell_setting     monoclinic
_symmetry_space_group_name_H-M     'P 21/n'
_symmetry_space_group_name_Hall     '-P 2yn'
loop_
    _symmetry_equiv_pos_as_xyz
    'x, y, z'
    '-x+1/2, y+1/2, -z+1/2'
    '-x, -y, -z'
    'x-1/2, -y-1/2, z-1/2'
_cell_length_a     11.236(2)
_cell_length_b     13.198(2)
_cell_length_c     13.393(2)
_cell_angle_alpha     90.00
_cell_angle_beta     102.90(2)
_cell_angle_gamma     90.00
_cell_volume     1936.1(5)
_cell_formula_units_Z     2
_cell_measurement_reflns_used     3408
_cell_measurement_theta_min     2.14
_cell_measurement_theta_max     25.00
_cell_measurement_temperature     296(2)
_exptl_crystal_description     block
_exptl_crystal_colour     red
_exptl_crystal_size_max     0.39
_exptl_crystal_size_mid     0.27
_exptl_crystal_size_min     0.21
_exptl_crystal_density_diffrn     1.562
_exptl_crystal_density_meas     ?
_exptl_crystal_density_method     'not measured'
_exptl_crystal_F_000     932
_exptl_absorpt_coefficient_mu     0.923
_exptl_absorpt_correction_type     'multi-scan'
_exptl_absorpt_process_details     '(SADABS; Bruker, 2001)'
_exptl_absorpt_correction_T_min     0.715
_exptl_absorpt_correction_T_max     0.830
_exptl_special_details     ?
_diffrn_ambient_temperature     296(2)
_diffrn_radiation_type     MoK\a
_diffrn_radiation_wavelength     0.71073
_diffrn_radiation_source     'fine-focus sealed tube'
_diffrn_radiation_monochromator     graphite
_diffrn_measurement_device_type     'Bruker APEXII CCD'
_diffrn_measurement_method     '\f and \w'
_diffrn_reflns_number     10081
_diffrn_reflns_av_R_equivalents     0.0403
_diffrn_reflns_av_sigmaI/netI     0.0458
_diffrn_reflns_theta_min     2.14
_diffrn_reflns_theta_max     25.00
_diffrn_reflns_theta_full     25.00
_diffrn_measured_fraction_theta_max     1.000
_diffrn_measured_fraction_theta_full     1.000
_diffrn_reflns_limit_h_min     -13
_diffrn_reflns_limit_h_max     13
_diffrn_reflns_limit_k_min     -15
_diffrn_reflns_limit_k_max     15
_diffrn_reflns_limit_l_min     -15
_diffrn_reflns_limit_l_max     7
_diffrn_standards_number     0
_diffrn_standards_interval_count     .
_diffrn_standards_interval_time     .
_diffrn_standards_decay_%     ?
_refine_special_details
;
 Refinement of F^2^ against ALL reflections.  The weighted R-factor wR and
 goodness of fit S are based on F^2^, conventional R-factors R are based
 on F, with F set to zero for negative F^2^. The threshold expression of
 F^2^ > 2sigma(F^2^) is used only for calculating R-factors(gt) etc. and is
 not relevant to the choice of reflections for refinement.  R-factors based
 on F^2^ are statistically about twice as large as those based on F, and R-
 factors based on ALL data will be even larger.
;
_reflns_number_total     3408
_reflns_number_gt     2591
_reflns_threshold_expression     I>2\s(I)
_refine_ls_structure_factor_coef     Fsqd
_refine_ls_matrix_type     full
_refine_ls_R_factor_all     0.0527
_refine_ls_R_factor_gt     0.0350
_refine_ls_wR_factor_gt     0.0843
_refine_ls_wR_factor_ref     0.0932
_refine_ls_goodness_of_fit_ref     0.997
_refine_ls_restrained_S_all     0.997
_refine_ls_number_reflns     3408
_refine_ls_number_parameters     280
_refine_ls_number_restraints     0
_refine_ls_hydrogen_treatment     noref
_refine_ls_weighting_scheme     calc
_refine_ls_weighting_details
          'calc w=1/[\s^2^(Fo^2^)+(0.049P)^2^+0.1211P] where P=(Fo^2^+2Fc^2^)/3'
_atom_sites_solution_hydrogens     geom
_atom_sites_solution_primary     direct
_atom_sites_solution_secondary     difmap
_refine_ls_shift/su_max     0.005
_refine_ls_shift/su_mean     0.001
_refine_diff_density_max     0.233
_refine_diff_density_min     -0.276
_refine_ls_extinction_method     none
_refine_ls_extinction_coef     ?
loop_
    _atom_type_symbol
    _atom_type_description
    _atom_type_scat_dispersion_real
    _atom_type_scat_dispersion_imag
    _atom_type_scat_source
    'C' 'C' 0.0033 0.0016
                         'International Tables Vol C Tables 4.2.6.8 and 6.1.1.4'
    'H' 'H' 0.0000 0.0000
                         'International Tables Vol C Tables 4.2.6.8 and 6.1.1.4'
    'N' 'N' 0.0061 0.0033
                         'International Tables Vol C Tables 4.2.6.8 and 6.1.1.4'
    'O' 'O' 0.0106 0.0060
                         'International Tables Vol C Tables 4.2.6.8 and 6.1.1.4'
    'Co' 'Co' 0.3494 0.9721
                         'International Tables Vol C Tables 4.2.6.8 and 6.1.1.4'
_computing_data_collection     'APEX2 (Bruker, 2004)'
_computing_cell_refinement     'SAINT-Plus (Bruker, 2001)'
_computing_data_reduction     'SAINT-Plus (Bruker, 2001)'
_computing_structure_solution     'SHELXS97 (Sheldrick, 2008)'
_computing_structure_refinement     'SHELXL97 (Sheldrick, 2008)'
_computing_molecular_graphics     'SHELXTL (Sheldrick, 2008)'
_computing_publication_material     'SHELXTL (Sheldrick, 2008)'
loop_
    _atom_site_type_symbol
    _atom_site_label
    _atom_site_fract_x
    _atom_site_fract_y
    _atom_site_fract_z
    _atom_site_U_iso_or_equiv
    _atom_site_adp_type
    _atom_site_calc_flag
    _atom_site_refinement_flags
    _atom_site_occupancy
    _atom_site_disorder_assembly
    _atom_site_disorder_group
    Co Co1 0.69884(3) 0.33942(2) 0.55976(3) 0.0362(8) Uani d . 1 . .
    C C1 0.4768(3) 0.3112(2) 0.5772(2) 0.0376(7) Uani d . 1 . .
    C C2 0.3402(2) 0.30053(19) 0.5493(2) 0.0340(6) Uani d . 1 . .
    C C3 0.2858(3) 0.2453(2) 0.4630(2) 0.0432(7) Uani d . 1 . .
    H H3 0.3352 0.2114 0.4268 0.052 Uiso calc R 1 . .
    C C4 0.1603(3) 0.2389(2) 0.4292(2) 0.0479(8) Uani d . 1 . .
    H H4 0.1263 0.2007 0.3715 0.057 Uiso calc R 1 . .
    C C5 0.0866(3) 0.2894(2) 0.4814(2) 0.0466(8) Uani d . 1 . .
    H H5 0.0021 0.2864 0.4591 0.056 Uiso calc R 1 . .
    C C6 0.1389(3) 0.3447(2) 0.5672(2) 0.0420(7) Uani d . 1 . .
    H H6 0.0882 0.3789 0.6021 0.050 Uiso calc R 1 . .
    C C7 0.2648(2) 0.35125(19) 0.6036(2) 0.0341(6) Uani d . 1 . .
    C C8 0.7126(2) 0.4230(2) 0.3940(2) 0.0368(7) Uani d . 1 . .
    C C9 0.6933(2) 0.4851(2) 0.2986(2) 0.0344(6) Uani d . 1 . .
    C C10 0.6914(2) 0.5897(2) 0.2997(2) 0.0331(6) Uani d . 1 . .
    C C11 0.6643(3) 0.6406(2) 0.2068(2) 0.0427(7) Uani d . 1 . .
    H H11 0.6649 0.7111 0.2066 0.051 Uiso calc R 1 . .
    C C12 0.6363(3) 0.5892(2) 0.1142(2) 0.0483(8) Uani d . 1 . .
    H H12 0.6156 0.6251 0.0530 0.058 Uiso calc R 1 . .
    C C13 0.6393(3) 0.4859(2) 0.1133(2) 0.0477(8) Uani d . 1 . .
    H H13 0.6215 0.4506 0.0516 0.057 Uiso calc R 1 . .
    C C14 0.6691(3) 0.4344(2) 0.2050(2) 0.0417(7) Uani d . 1 . .
    H H14 0.6732 0.3641 0.2044 0.050 Uiso calc R 1 . .
    C C15 0.8778(3) 0.4946(2) 0.6591(2) 0.0466(8) Uani d . 1 . .
    H H15 0.8341 0.5399 0.6116 0.056 Uiso calc R 1 . .
    C C16 0.9763(3) 0.5291(3) 0.7318(3) 0.0563(9) Uani d . 1 . .
    H H16 0.9998 0.5967 0.7320 0.068 Uiso calc R 1 . .
    C C17 1.0395(3) 0.4634(3) 0.8038(3) 0.0573(9) Uani d . 1 . .
    H H17 1.1048 0.4862 0.8543 0.069 Uiso calc R 1 . .
    C C18 1.0053(3) 0.3639(3) 0.8004(2) 0.0515(8) Uani d . 1 . .
    H H18 1.0474 0.3180 0.8481 0.062 Uiso calc R 1 . .
    C C19 0.9069(2) 0.3323(2) 0.7249(2) 0.0395(7) Uani d . 1 . .
    C C20 0.8635(2) 0.2279(2) 0.7100(2) 0.0384(7) Uani d . 1 . .
    C C21 0.9169(3) 0.1475(3) 0.7677(3) 0.0558(9) Uani d . 1 . .
    H H21 0.9813 0.1576 0.8238 0.067 Uiso calc R 1 . .
    C C22 0.8741(3) 0.0524(3) 0.7416(3) 0.0638(10) Uani d . 1 . .
    H H22 0.9100 -0.0032 0.7792 0.077 Uiso calc R 1 . .
    C C23 0.7776(3) 0.0393(2) 0.6593(3) 0.0611(10) Uani d . 1 . .
    H H23 0.7492 -0.0255 0.6396 0.073 Uiso calc R 1 . .
    C C24 0.7238(3) 0.1219(2) 0.6068(3) 0.0512(8) Uani d . 1 . .
    H H24 0.6560 0.1132 0.5531 0.061 Uiso calc R 1 . .
    N N1 0.8438(2) 0.39788(17) 0.65536(17) 0.0389(6) Uani d . 1 . .
    N N2 0.7664(2) 0.21450(17) 0.63096(18) 0.0400(6) Uani d . 1 . .
    O O1 0.53335(17) 0.28601(15) 0.50773(15) 0.0449(5) Uani d . 1 . .
    O O2 0.53139(18) 0.34378(16) 0.66074(17) 0.0561(6) Uani d . 1 . .
    O O3 0.7602(2) 0.33887(15) 0.39642(18) 0.0615(7) Uani d . 1 . .
    O O4 0.67220(18) 0.45631(14) 0.46882(15) 0.0419(5) Uani d . 1 . .
loop_
    _atom_site_aniso_label
    _atom_site_aniso_U_11
    _atom_site_aniso_U_22
    _atom_site_aniso_U_33
    _atom_site_aniso_U_12
    _atom_site_aniso_U_13
    _atom_site_aniso_U_23
    Co1 0.0383(19) 0.0317(18) 0.0364(19) 0.0024(15) 0.0038(15) -0.0010(15)
    C1 0.0442(17) 0.0298(15) 0.0383(17) -0.0005(13) 0.0083(15) -0.0045(13)
    C2 0.0371(15) 0.0266(14) 0.0379(17) -0.0029(12) 0.0076(13) -0.0027(12)
    C3 0.0447(18) 0.0380(17) 0.0477(19) -0.0056(13) 0.0124(15) -0.0125(14)
    C4 0.0467(18) 0.0432(17) 0.050(2) -0.0131(15) 0.0029(16) -0.0116(15)
    C5 0.0365(16) 0.0453(18) 0.054(2) -0.0079(14) 0.0016(16) -0.0012(16)
    C6 0.0369(16) 0.0431(17) 0.0467(19) -0.0014(14) 0.0106(14) -0.0031(15)
    C7 0.0364(15) 0.0271(14) 0.0370(16) -0.0039(12) 0.0045(13) 0.0022(12)
    C8 0.0388(16) 0.0325(16) 0.0370(17) 0.0033(13) 0.0040(14) -0.0015(13)
    C9 0.0343(15) 0.0353(15) 0.0324(16) 0.0019(12) 0.0050(13) 0.0012(13)
    C10 0.0306(14) 0.0333(15) 0.0347(16) 0.0017(12) 0.0060(13) -0.0009(13)
    C11 0.0490(18) 0.0375(16) 0.0417(18) 0.0070(13) 0.0103(15) 0.0072(14)
    C12 0.0558(19) 0.055(2) 0.0330(17) 0.0089(16) 0.0067(15) 0.0071(15)
    C13 0.0503(18) 0.058(2) 0.0329(17) 0.0039(16) 0.0044(15) -0.0060(15)
    C14 0.0448(17) 0.0371(16) 0.0405(18) 0.0011(13) 0.0041(15) -0.0048(14)
    C15 0.0478(18) 0.0430(18) 0.0472(19) -0.0048(15) 0.0067(16) 0.0030(15)
    C16 0.054(2) 0.056(2) 0.058(2) -0.0192(17) 0.0091(18) -0.0071(18)
    C17 0.0416(18) 0.078(3) 0.048(2) -0.0164(18) 0.0013(16) -0.0016(19)
    C18 0.0378(17) 0.070(2) 0.0420(19) -0.0044(16) -0.0002(15) 0.0102(16)
    C19 0.0322(15) 0.0532(18) 0.0326(16) 0.0027(14) 0.0059(13) 0.0054(14)
    C20 0.0358(15) 0.0466(17) 0.0337(16) 0.0079(13) 0.0099(14) 0.0081(14)
    C21 0.0496(19) 0.059(2) 0.057(2) 0.0149(17) 0.0072(17) 0.0198(17)
    C22 0.061(2) 0.051(2) 0.082(3) 0.0163(18) 0.023(2) 0.028(2)
    C23 0.068(2) 0.0381(19) 0.079(3) 0.0010(17) 0.021(2) 0.0111(18)
    C24 0.057(2) 0.0408(18) 0.056(2) -0.0040(16) 0.0150(17) 0.0012(16)
    N1 0.0384(13) 0.0417(15) 0.0352(14) 0.0009(11) 0.0056(11) 0.0031(11)
    N2 0.0421(14) 0.0380(14) 0.0397(15) 0.0009(11) 0.0087(12) 0.0045(11)
    O1 0.0396(11) 0.0581(14) 0.0366(12) 0.0006(10) 0.0072(10) -0.0038(10)
    O2 0.0415(12) 0.0719(15) 0.0515(14) -0.0037(11) 0.0030(11) -0.0269(12)
    O3 0.0940(18) 0.0411(13) 0.0539(14) 0.0263(12) 0.0263(14) 0.0070(11)
    O4 0.0513(12) 0.0396(11) 0.0350(11) 0.0073(9) 0.0101(10) 0.0016(9)
_geom_special_details
;
 All esds (except the esd in the dihedral angle between two l.s. planes)
 are estimated using the full covariance matrix.  The cell esds are taken
 into account individually in the estimation of esds in distances, angles
 and torsion angles; correlations between esds in cell parameters are only
 used when they are defined by crystal symmetry.  An approximate (isotropic)
 treatment of cell esds is used for estimating esds involving l.s. planes.
;
loop_
    _geom_bond_atom_site_label_1
    _geom_bond_atom_site_label_2
    _geom_bond_site_symmetry_2
    _geom_bond_distance
    _geom_bond_publ_flag
    Co1 O4 . 1.9469(18) ?
    Co1 O1 . 1.9651(19) ?
    Co1 N2 . 1.970(2) ?
    Co1 N1 . 1.989(2) ?
    Co1 C8 . 2.514(3) ?
    C1 O2 . 1.228(3) ?
    C1 O1 . 1.281(3) ?
    C1 C2 . 1.503(4) ?
    C2 C3 . 1.388(4) ?
    C2 C7 . 1.404(4) ?
    C3 C4 . 1.384(4) ?
    C3 H3 . 0.930 ?
    C4 C5 . 1.370(4) ?
    C4 H4 . 0.930 ?
    C5 C6 . 1.378(4) ?
    C5 H5 . 0.930 ?
    C6 C7 . 1.392(4) ?
    C6 H6 . 0.930 ?
    C7 C10 3_666 1.497(4) ?
    C8 O3 . 1.230(3) ?
    C8 O4 . 1.267(3) ?
    C8 C9 . 1.493(4) ?
    C9 C10 . 1.380(4) ?
    C9 C14 . 1.393(4) ?
    C10 C11 . 1.387(4) ?
    C10 C7 3_666 1.497(4) ?
    C11 C12 . 1.386(4) ?
    C11 H11 . 0.930 ?
    C12 C13 . 1.365(4) ?
    C12 H12 . 0.930 ?
    C13 C14 . 1.377(4) ?
    C13 H13 . 0.930 ?
    C14 H14 . 0.930 ?
    C15 N1 . 1.330(4) ?
    C15 C16 . 1.378(4) ?
    C15 H15 . 0.930 ?
    C16 C17 . 1.372(4) ?
    C16 H16 . 0.930 ?
    C17 C18 . 1.366(4) ?
    C17 H17 . 0.930 ?
    C18 C19 . 1.385(4) ?
    C18 H18 . 0.930 ?
    C19 N1 . 1.351(3) ?
    C19 C20 . 1.461(4) ?
    C20 N2 . 1.351(3) ?
    C20 C21 . 1.370(4) ?
    C21 C22 . 1.360(5) ?
    C21 H21 . 0.930 ?
    C22 C23 . 1.373(5) ?
    C22 H22 . 0.930 ?
    C23 C24 . 1.364(4) ?
    C23 H23 . 0.930 ?
    C24 N2 . 1.326(4) ?
    C24 H24 . 0.930 ?
loop_
    _geom_angle_atom_site_label_1
    _geom_angle_atom_site_label_2
    _geom_angle_atom_site_label_3
    _geom_angle_site_symmetry_1
    _geom_angle_site_symmetry_3
    _geom_angle
    _geom_angle_publ_flag
    O4 Co1 O1 . . 93.51(8) ?
    O4 Co1 N2 . . 162.73(9) ?
    O1 Co1 N2 . . 95.93(9) ?
    O4 Co1 N1 . . 94.86(9) ?
    O1 Co1 N1 . . 160.30(9) ?
    N2 Co1 N1 . . 80.88(9) ?
    O4 Co1 C8 . . 29.68(8) ?
    O1 Co1 C8 . . 94.82(9) ?
    N2 Co1 C8 . . 134.56(9) ?
    N1 Co1 C8 . . 101.27(9) ?
    O2 C1 O1 . . 121.7(3) ?
    O2 C1 C2 . . 122.2(3) ?
    O1 C1 C2 . . 116.1(2) ?
    C3 C2 C7 . . 118.5(2) ?
    C3 C2 C1 . . 119.5(3) ?
    C7 C2 C1 . . 121.9(2) ?
    C4 C3 C2 . . 122.2(3) ?
    C4 C3 H3 . . 118.9 ?
    C2 C3 H3 . . 118.9 ?
    C5 C4 C3 . . 119.4(3) ?
    C5 C4 H4 . . 120.3 ?
    C3 C4 H4 . . 120.3 ?
    C4 C5 C6 . . 119.3(3) ?
    C4 C5 H5 . . 120.3 ?
    C6 C5 H5 . . 120.3 ?
    C5 C6 C7 . . 122.4(3) ?
    C5 C6 H6 . . 118.8 ?
    C7 C6 H6 . . 118.8 ?
    C6 C7 C2 . . 118.2(3) ?
    C6 C7 C10 . 3_666 116.6(3) ?
    C2 C7 C10 . 3_666 125.2(2) ?
    O3 C8 O4 . . 121.5(3) ?
    O3 C8 C9 . . 119.8(3) ?
    O4 C8 C9 . . 118.5(2) ?
    O3 C8 Co1 . . 72.13(17) ?
    O4 C8 Co1 . . 49.52(13) ?
    C9 C8 Co1 . . 166.2(2) ?
    C10 C9 C14 . . 119.3(3) ?
    C10 C9 C8 . . 122.7(3) ?
    C14 C9 C8 . . 117.9(2) ?
    C9 C10 C11 . . 118.4(3) ?
    C9 C10 C7 . 3_666 121.8(2) ?
    C11 C10 C7 . 3_666 119.2(2) ?
    C12 C11 C10 . . 121.7(3) ?
    C12 C11 H11 . . 119.1 ?
    C10 C11 H11 . . 119.1 ?
    C13 C12 C11 . . 119.7(3) ?
    C13 C12 H12 . . 120.1 ?
    C11 C12 H12 . . 120.1 ?
    C12 C13 C14 . . 119.1(3) ?
    C12 C13 H13 . . 120.5 ?
    C14 C13 H13 . . 120.5 ?
    C13 C14 C9 . . 121.7(3) ?
    C13 C14 H14 . . 119.2 ?
    C9 C14 H14 . . 119.2 ?
    N1 C15 C16 . . 121.5(3) ?
    N1 C15 H15 . . 119.2 ?
    C16 C15 H15 . . 119.2 ?
    C17 C16 C15 . . 119.7(3) ?
    C17 C16 H16 . . 120.1 ?
    C15 C16 H16 . . 120.1 ?
    C18 C17 C16 . . 119.1(3) ?
    C18 C17 H17 . . 120.5 ?
    C16 C17 H17 . . 120.5 ?
    C17 C18 C19 . . 119.1(3) ?
    C17 C18 H18 . . 120.4 ?
    C19 C18 H18 . . 120.4 ?
    N1 C19 C18 . . 121.4(3) ?
    N1 C19 C20 . . 113.7(2) ?
    C18 C19 C20 . . 124.8(3) ?
    N2 C20 C21 . . 121.1(3) ?
    N2 C20 C19 . . 114.6(2) ?
    C21 C20 C19 . . 124.3(3) ?
    C22 C21 C20 . . 119.0(3) ?
    C22 C21 H21 . . 120.5 ?
    C20 C21 H21 . . 120.5 ?
    C21 C22 C23 . . 119.5(3) ?
    C21 C22 H22 . . 120.2 ?
    C23 C22 H22 . . 120.2 ?
    C24 C23 C22 . . 119.5(3) ?
    C24 C23 H23 . . 120.2 ?
    C22 C23 H23 . . 120.2 ?
    N2 C24 C23 . . 121.1(3) ?
    N2 C24 H24 . . 119.5 ?
    C23 C24 H24 . . 119.5 ?
    C15 N1 C19 . . 119.1(3) ?
    C15 N1 Co1 . . 125.7(2) ?
    C19 N1 Co1 . . 115.06(19) ?
    C24 N2 C20 . . 119.7(3) ?
    C24 N2 Co1 . . 125.0(2) ?
    C20 N2 Co1 . . 115.23(18) ?
    C1 O1 Co1 . . 103.46(17) ?
    C8 O4 Co1 . . 100.80(16) ?
data_global
_journal_date_recd_electronic     2008-10-28
_journal_date_accepted     2008-11-11
_journal_name_full     'Acta Crystallographica, Section E'
_journal_year     2008
_journal_volume     64
_journal_issue     12
_journal_page_first     m1556
_journal_page_last     m1556
_journal_paper_category     QM
_journal_coeditor_code     BI2316
_publ_contact_author_name     'Professor Zhe An'
_publ_contact_author_address
;
School of Chemistry and Life Science,
Maoming University,
Maoming 525000,
People's Republic of China
;
_publ_contact_author_email     anz_md@163.com
_publ_contact_author_fax     '086 668 2923376'
_publ_contact_author_phone     '086 668 2923376'
_publ_section_title
;
Bis(\m-biphenyl-2,2'-dicarboxylato)bis[(2,2'-bipyridine)cobalt(II)]
;
loop_
    _publ_author_name
    _publ_author_address
    'Zhe An'
;
School of Chemistry and Life Science
Maoming University
Maoming 525000
People's Republic of China
;
    'Xian-Chun Niu'
;
School of Chemical and Environmental Engineering
Maoming University
Maoming 525000
People's Republic of China
;
