# Supplementary material for: Bis(μ-biphenyl-2,2′-dicarboxyl­ato)bis­[(2,2′-bipyridine)cobalt(II)]
Source: Acta Crystallogr Sect E Struct Rep Online. 2008 Nov 20;64(Pt 12):m1556. doi: 10.1107/S1600536808037288 (PMC2959843; doi:10.1107/S1600536808037288)
Supplement: Supplementary file 2 [file e-64-m1556-Isup2.hkl]

# 
# h,k,l, Fc-squared, Fo-squared, sigma(Fo-squared) and status flag 
# 
data_I
_shelx_title ' z in P2(1)/n' 
_shelx_refln_list_code          4 
_shelx_F_calc_maximum      252.47 
_exptl_crystal_F_000       932.00 
_reflns_d_resolution_high  0.8409 
 
loop_ 
 _symmetry_equiv_pos_as_xyz 
 'x, y, z' 
 '-x+1/2, y+1/2, -z+1/2' 
 '-x, -y, -z' 
 'x-1/2, -y-1/2, z-1/2' 
 
_cell_length_a    11.2365 
_cell_length_b    13.1982 
_cell_length_c    13.3928 
_cell_angle_alpha  90.000 
_cell_angle_beta  102.897 
_cell_angle_gamma  90.000 
 
_shelx_F_squared_multiplier     1.000 
 
loop_ 
 _refln_index_h 
 _refln_index_k 
 _refln_index_l 
 _refln_F_squared_calc 
 _refln_F_squared_meas 
 _refln_F_squared_sigma 
 _refln_observed_status 
   2   0   0    28716.15    27100.50    378.81 o 
   4   0   0      458.48      518.79     16.41 o 
   6   0   0     5693.36     5660.67     70.14 o 
   8   0   0      540.98      474.05     23.39 o 
  10   0   0      477.76      482.77     65.68 o 
  12   0   0      280.12      289.92     63.13 o 
   1   1   0     2585.97     2625.15     42.89 o 
   2   1   0      124.65      204.60      8.17 o 
   3   1   0    23914.89    22992.90    232.91 o 
   4   1   0      216.04      237.77      9.47 o 
   5   1   0     5957.81     5978.25     85.21 o 
   6   1   0     4685.01     4541.03     47.65 o 
   7   1   0      949.37      981.62     20.76 o 
   8   1   0        1.80       -5.36      5.36 o 
   9   1   0       14.83        8.96      7.36 o 
  10   1   0        5.12       -0.54      7.70 o 
  11   1   0       40.30       57.30     14.52 o 
  12   1   0      470.93      498.34     31.56 o 
   0   2   0     2816.08     3162.59     73.41 o 
   1   2   0     1024.49     1399.51     29.25 o 
   2   2   0        4.26        9.75      3.15 o 
   3   2   0     3488.57     3571.20     41.99 o 
   4   2   0     2232.24     2152.94     41.48 o 
   5   2   0        0.60       -3.31      3.31 o 
   6   2   0      245.73      224.09     19.23 o 
   7   2   0     2237.17     2225.43     42.42 o 
   8   2   0       64.71       57.21     11.00 o 
   9   2   0     1663.81     1584.81     35.39 o 
  10   2   0       35.94       57.85     11.04 o 
  11   2   0      639.21      594.94     36.25 o 
  12   2   0        0.54      -16.13     16.13 o 
   1   3   0     5079.38     4924.67    114.84 o 
   2   3   0        1.24       -2.74      2.74 o 
   3   3   0       54.28       35.74      4.66 o 
   4   3   0     1273.06     1211.19     22.71 o 
   5   3   0     6223.08     6567.18     75.43 o 
   6   3   0     1085.34     1068.11     24.45 o 
   7   3   0      944.36      993.22     25.11 o 
   8   3   0       35.01       36.25      8.54 o 
   9   3   0        0.89       -3.88      6.37 o 
  10   3   0       78.32       75.67     12.01 o 
  11   3   0        1.22        1.89     11.33 o 
  12   3   0        0.44        0.91     11.97 o 
   0   4   0     2055.62     2154.54     73.35 o 
   1   4   0      308.61      435.82     12.75 o 
   2   4   0     1919.64     1888.51     26.91 o 
   3   4   0      361.10      364.08     15.35 o 
   4   4   0      975.53      940.72     20.84 o 
   5   4   0     1714.72     1741.41     31.24 o 
   6   4   0       29.90       16.78      5.98 o 
   7   4   0      454.17      455.26     20.24 o 
   8   4   0      416.45      420.59     19.64 o 
   9   4   0      520.46      483.23     26.08 o 
  10   4   0      419.84      455.81     21.36 o 
  11   4   0     1203.23     1227.15     57.82 o 
  12   4   0        1.44        2.04     12.80 o 
   1   5   0      792.02      799.12     19.25 o 
   2   5   0       31.44       51.04     13.66 o 
   3   5   0      456.08      535.47     12.70 o 
   4   5   0     3228.91     3263.19     39.76 o 
   5   5   0     2906.66     2913.51     46.72 o 
   6   5   0     1130.13     1068.62     26.11 o 
   7   5   0        3.46       11.10      6.55 o 
   8   5   0      840.10      917.90     27.23 o 
   9   5   0       31.14       60.38     20.94 o 
  10   5   0      332.00      297.31     28.49 o 
  11   5   0       38.17       33.44     12.25 o 
  12   5   0       60.35       57.50     16.14 o 
   0   6   0    11728.16    11476.40    184.75 o 
   1   6   0        0.61       -3.39      3.46 o 
   2   6   0      253.57      295.91     13.46 o 
   3   6   0       11.16        8.37      3.84 o 
   4   6   0     1317.69     1369.45     23.69 o 
   5   6   0      298.66      318.03     15.07 o 
   6   6   0        2.59        4.69      6.21 o 
   7   6   0        9.18        8.68      7.04 o 
   8   6   0      372.03      304.63     29.40 o 
   9   6   0       16.06        0.22      8.80 o 
  10   6   0      778.82      820.45     42.41 o 
  11   6   0       30.55       16.46     15.97 o 
  12   6   0      121.36      114.89     27.88 o 
   1   7   0      337.04      369.22     15.94 o 
   2   7   0     3116.95     2981.48     48.98 o 
   3   7   0       41.62       58.45      7.89 o 
   4   7   0     2725.79     2908.29     43.16 o 
   5   7   0      272.50      263.50     22.51 o 
   6   7   0     1239.40     1209.96     31.45 o 
   7   7   0     1483.88     1463.22     34.53 o 
   8   7   0       26.43       18.72      9.36 o 
   9   7   0        4.30        1.01     10.03 o 
  10   7   0        9.88        5.28     13.92 o 
  11   7   0      194.57      207.98     41.89 o 
   0   8   0      125.99      124.62     21.47 o 
   1   8   0     5326.12     5326.73     76.11 o 
   2   8   0        1.10        7.02      5.26 o 
   3   8   0     1461.33     1368.16     41.26 o 
   4   8   0       47.59       38.02      8.64 o 
   5   8   0       84.29       78.70     14.22 o 
   6   8   0       12.68       11.14     10.60 o 
   7   8   0      139.42      164.52     25.12 o 
   8   8   0      198.61      210.54     28.60 o 
   9   8   0     1214.85     1477.74     64.88 o 
  10   8   0        4.90       -5.33     21.21 o 
  11   8   0      374.74      360.23     60.43 o 
   1   9   0      439.21      512.46     26.75 o 
   2   9   0      772.18      756.94     25.36 o 
   3   9   0     1765.67     1762.69     62.74 o 
   4   9   0      449.76      451.02     21.23 o 
   5   9   0     1866.81     1912.79     52.33 o 
   6   9   0       99.94      136.47     25.95 o 
   7   9   0      693.56      748.92     90.36 o 
   8   9   0      471.29      460.26     75.99 o 
   9   9   0       55.50       51.91     40.27 o 
  10   9   0        0.01        3.19     27.73 o 
   0  10   0     2732.32     2996.89     82.86 o 
   1  10   0     1835.90     1840.80     51.29 o 
   2  10   0     1363.24     1533.46     38.39 o 
   3  10   0      557.44      614.90     25.30 o 
   4  10   0      340.12      328.21     34.08 o 
   5  10   0      261.07      239.00     30.42 o 
   6  10   0        9.67        4.27     16.64 o 
   7  10   0        4.25       24.74     18.51 o 
   8  10   0      252.58      267.92     36.64 o 
   9  10   0      134.29      104.66     27.31 o 
  10  10   0      181.64      185.28     34.86 o 
   1  11   0        2.52       12.58      8.58 o 
   2  11   0      528.04      559.42     25.89 o 
   3  11   0      152.92      150.07     18.89 o 
   4  11   0     2028.40     2103.01     68.45 o 
   5  11   0      201.90      191.12     29.13 o 
   6  11   0      313.38      358.53     39.13 o 
   7  11   0       63.45      100.09     26.30 o 
   8  11   0        4.99        3.97     19.87 o 
   9  11   0       17.89       -5.54     20.42 o 
   0  12   0     1020.63      909.85     45.72 o 
   1  12   0       71.17       73.85     13.48 o 
   2  12   0     1198.73     1084.38     44.78 o 
   3  12   0      120.06      133.81     16.21 o 
   4  12   0        1.14       23.32     18.54 o 
   5  12   0       73.93       45.72     40.47 o 
   6  12   0       34.84       18.88     23.15 o 
   7  12   0      424.71      436.68     45.84 o 
   8  12   0      210.69      201.70     36.96 o 
   1  13   0      168.70      131.10     16.71 o 
   2  13   0       28.22       41.56     13.09 o 
   3  13   0      440.50      406.04     38.30 o 
   4  13   0      308.47      307.62     66.31 o 
   5  13   0      737.02      695.26    102.41 o 
   6  13   0       68.26       35.54     23.02 o 
   7  13   0      388.19      472.76     51.11 o 
   0  14   0      111.38       81.42     22.66 o 
   1  14   0     1215.64     1307.10     61.78 o 
   2  14   0       22.39        2.25     11.20 o 
   3  14   0      259.39      248.89     34.79 o 
   4  14   0        2.28        4.52     26.80 o 
   5  14   0       22.48       22.60     23.58 o 
   1  15   0        1.21      -11.50     11.74 o 
   2  15   0       34.83       71.38     19.45 o 
   3  15   0      164.29      223.24     94.79 o 
 -13   0   1      795.01      767.50     84.60 o 
 -11   0   1      613.41      676.24     45.52 o 
  -9   0   1        9.54        7.59      8.94 o 
  -7   0   1     7401.72     7684.43    107.73 o 
  -5   0   1    30490.27    28711.50    417.36 o 
  -3   0   1     2362.80     1974.10     41.19 o 
  -1   0   1     5615.60     5770.45    118.96 o 
   1   0   1      378.37      429.58     17.61 o 
   3   0   1     1828.22     1890.99     32.43 o 
   5   0   1    14041.62    13992.57    169.62 o 
   7   0   1     1811.08     1724.89     54.99 o 
   9   0   1      162.00      185.00     31.09 o 
  11   0   1        0.31        4.20     18.28 o 
 -13   1   1        2.56       11.34     25.55 o 
 -12   1   1       62.27       40.12     17.08 o 
 -11   1   1      618.05      605.40     25.57 o 
 -10   1   1      707.68      710.37     25.61 o 
  -9   1   1      163.69      138.79     12.56 o 
  -8   1   1     1846.24     1804.37     34.59 o 
  -7   1   1     1845.51     1856.16     52.34 o 
  -6   1   1     1420.57     1307.72     21.99 o 
  -5   1   1      250.93      263.85      9.24 o 
  -4   1   1     6626.29     6088.93     67.09 o 
  -3   1   1     3526.77     3387.05     36.66 o 
  -2   1   1    12837.79    12074.71    123.48 o 
  -1   1   1     8330.48     7824.21    161.43 o 
   0   1   1    13543.14    12023.82    560.01 o 
   1   1   1     3069.03     3451.31    123.27 o 
   2   1   1      158.91       84.47      6.05 o 
   3   1   1     4109.52     4355.46     49.17 o 
   4   1   1     1494.94     1375.48     19.72 o 
   5   1   1     6322.86     6557.90     65.59 o 
   6   1   1       66.68       80.45      7.25 o 
   7   1   1      367.83      365.11     17.89 o 
   8   1   1      244.90      293.35     16.42 o 
   9   1   1      667.25      640.08     24.37 o 
  10   1   1      118.19      122.48     19.74 o 
  11   1   1      753.39      774.28     35.72 o 
  12   1   1       46.44       49.07     15.56 o 
 -13   2   1      164.91      209.23     45.60 o 
 -12   2   1      265.33      273.41     23.55 o 
 -11   2   1       13.70       -7.94      9.78 o 
 -10   2   1       62.69       64.05     12.14 o 
  -9   2   1       43.32       31.74      7.42 o 
  -8   2   1       21.01       15.49      7.03 o 
  -7   2   1      206.94      199.77     12.24 o 
  -6   2   1       22.10       24.52      6.06 o 
  -5   2   1      985.08      960.90     20.07 o 
  -4   2   1     2070.19     2185.29     30.80 o 
  -3   2   1        4.71        4.34      2.90 o 
  -2   2   1     1574.62     1732.78     22.33 o 
  -1   2   1    10992.88    10052.34    146.70 o 
   0   2   1     6013.99     5920.17     90.86 o 
   1   2   1      437.58      380.69     22.63 o 
   2   2   1     8870.08     8108.79     96.75 o 
   3   2   1       26.69       14.39      3.73 o 
   4   2   1     2852.46     2896.10     39.43 o 
   5   2   1     1852.14     1898.61     31.96 o 
   6   2   1     6898.67     6856.91     81.19 o 
   7   2   1      539.81      550.71     17.88 o 
   8   2   1      733.29      756.74     30.01 o 
   9   2   1      486.74      451.84     21.38 o 
  10   2   1       83.97       93.18     16.33 o 
  11   2   1       73.92       58.55     13.16 o 
  12   2   1      120.84       88.12     18.40 o 
 -12   3   1       61.61       67.30     15.74 o 
 -11   3   1       24.51       10.47     11.42 o 
 -10   3   1      645.29      606.36     26.31 o 
  -9   3   1      301.33      344.58     22.61 o 
  -8   3   1      602.59      631.05     21.65 o 
  -7   3   1      472.47      460.07     17.53 o 
  -6   3   1     1430.69     1446.20     32.80 o 
  -5   3   1     1026.80     1029.43     21.78 o 
  -4   3   1      435.58      435.59     12.81 o 
  -3   3   1      451.47      492.97     12.33 o 
  -2   3   1       10.40        5.23      3.54 o 
  -1   3   1    14704.71    13034.17    135.83 o 
   0   3   1    29645.11    26657.05    266.87 o 
   1   3   1     3841.09     3533.78     47.25 o 
   2   3   1     4787.23     5097.92     62.25 o 
   3   3   1        5.93        4.26      3.32 o 
   4   3   1     3084.29     3157.10     42.94 o 
   5   3   1      465.37      440.83     15.46 o 
   6   3   1      193.03      173.54     11.98 o 
   7   3   1        2.50        3.65      5.70 o 
   8   3   1      608.79      565.72     23.13 o 
   9   3   1        6.19       10.71      8.05 o 
  10   3   1      202.05      214.17     17.73 o 
  11   3   1       19.47       22.69     10.91 o 
  12   3   1      601.14      612.80     37.56 o 
 -12   4   1      236.76      198.71     22.04 o 
 -11   4   1       92.42       89.19     15.59 o 
 -10   4   1      166.04      155.34     20.99 o 
  -9   4   1       16.84       14.94      9.82 o 
  -8   4   1       22.03       10.21      7.22 o 
  -7   4   1       79.89       89.05     14.39 o 
  -6   4   1      137.60      121.60     10.11 o 
  -5   4   1     1834.29     1840.99     31.59 o 
  -4   4   1      290.55      361.82     16.52 o 
  -3   4   1      212.05      241.99     11.62 o 
  -2   4   1     1426.70     1480.09     20.04 o 
  -1   4   1       72.81       43.58      4.98 o 
   0   4   1     6948.82     6531.38     95.89 o 
   1   4   1     1594.98     1561.42     27.24 o 
   2   4   1      716.28      752.26     18.27 o 
   3   4   1     1824.54     1850.48     27.93 o 
   4   4   1      110.47      128.91      9.21 o 
   5   4   1      482.55      487.90     24.73 o 
   6   4   1     3402.89     3332.76     50.49 o 
   7   4   1     1924.79     1862.38     37.40 o 
   8   4   1      624.65      578.02     25.16 o 
   9   4   1     1244.31     1247.59     30.55 o 
  10   4   1      172.61      230.79     18.50 o 
  11   4   1        0.00      -11.06     11.06 o 
  12   4   1       50.27       62.18     15.94 o 
 -12   5   1      106.81       85.14     16.41 o 
 -11   5   1     1041.99     1064.51     48.89 o 
 -10   5   1       77.43       91.76     23.66 o 
  -9   5   1     1476.03     1489.64     42.25 o 
  -8   5   1       58.66       40.63      8.95 o 
  -7   5   1     1554.49     1545.20     32.97 o 
  -6   5   1      712.38      725.14     21.76 o 
  -5   5   1     2047.47     2058.50     58.06 o 
  -4   5   1      673.42      711.67     15.40 o 
  -3   5   1      398.13      459.78     11.66 o 
  -2   5   1     1897.20     1779.26     23.56 o 
  -1   5   1     1658.53     1779.94     30.84 o 
   0   5   1     4976.22     4782.90     62.14 o 
   1   5   1     7201.90     7362.83     88.61 o 
   2   5   1       14.74       15.76      4.90 o 
   3   5   1     9839.53    10044.42    103.49 o 
   4   5   1     1585.88     1661.00     28.31 o 
   5   5   1     2362.86     2371.50     39.63 o 
   6   5   1       15.53       21.61      6.60 o 
   7   5   1       58.01       58.44     13.42 o 
   8   5   1       93.25      120.70     15.87 o 
   9   5   1      930.36      988.92     35.71 o 
  10   5   1       82.83       71.74     12.06 o 
  11   5   1       87.68       45.15     19.07 o 
  12   5   1        8.47       22.15     16.71 o 
 -12   6   1       12.89       31.54     17.80 o 
 -11   6   1      694.55      749.71     43.10 o 
 -10   6   1        5.13        2.29     12.72 o 
  -9   6   1      659.23      613.76     29.46 o 
  -8   6   1       14.13        9.98      8.81 o 
  -7   6   1       62.34       89.84     10.94 o 
  -6   6   1     1215.01     1223.44     31.14 o 
  -5   6   1     3775.70     4043.48     48.66 o 
  -4   6   1        1.12        3.18      3.75 o 
  -3   6   1      512.84      498.11     12.88 o 
  -2   6   1      487.67      525.71     17.36 o 
  -1   6   1     1736.02     1735.84     43.36 o 
   0   6   1     4738.60     5160.36     68.88 o 
   1   6   1      452.63      449.75     29.73 o 
   2   6   1     1259.22     1299.82     28.43 o 
   3   6   1     2243.21     2313.06     40.74 o 
   4   6   1        1.84       -2.17      4.10 o 
   5   6   1     1584.59     1595.09     36.21 o 
   6   6   1       37.77       42.29     15.57 o 
   7   6   1      956.30      996.27     31.68 o 
   8   6   1      251.35      299.58     21.22 o 
   9   6   1      463.90      533.49     30.94 o 
  10   6   1       12.78       -9.12     14.84 o 
  11   6   1       13.95        6.44     11.47 o 
 -11   7   1      237.93      213.55     30.53 o 
 -10   7   1       42.09       43.22     15.73 o 
  -9   7   1      861.50      872.06     34.13 o 
  -8   7   1       77.48       65.63     15.14 o 
  -7   7   1      302.71      309.67     20.15 o 
  -6   7   1      511.22      496.97     19.62 o 
  -5   7   1       94.41       87.15      9.56 o 
  -4   7   1       47.84       38.65      5.86 o 
  -3   7   1     2721.83     2986.42     46.26 o 
  -2   7   1     2880.77     3172.42     43.36 o 
  -1   7   1     2893.29     2895.63     63.20 o 
   0   7   1     1752.46     1730.46     28.77 o 
   1   7   1     2225.77     2144.53     48.58 o 
   2   7   1     4252.57     3928.34     60.20 o 
   3   7   1      703.40      642.15     17.68 o 
   4   7   1      280.64      297.13     13.39 o 
   5   7   1      629.65      613.10     23.40 o 
   6   7   1      543.12      535.18     23.71 o 
   7   7   1      477.30      401.59     22.88 o 
   8   7   1       72.01       69.35     25.70 o 
   9   7   1      742.15      719.31     38.05 o 
  10   7   1      367.41      315.97     36.94 o 
  11   7   1      194.83      215.30     33.82 o 
 -11   8   1        9.34       -4.85     24.13 o 
 -10   8   1      309.67      321.35     35.86 o 
  -9   8   1      209.76      239.08     21.39 o 
  -8   8   1        0.26        5.03      9.44 o 
  -7   8   1      100.33      100.96     17.65 o 
  -6   8   1     1052.14     1035.09     30.97 o 
  -5   8   1      183.63      175.98     12.50 o 
  -4   8   1     6086.86     6133.47     74.49 o 
  -3   8   1      450.01      494.02     18.87 o 
  -2   8   1     1145.83     1212.40     26.30 o 
  -1   8   1      190.74      219.82     14.32 o 
   0   8   1      260.70      200.77     10.74 o 
   1   8   1      861.00      794.73     19.54 o 
   2   8   1     1086.41     1225.22     42.01 o 
   3   8   1      313.53      316.71     17.40 o 
   4   8   1     2394.10     2490.82     48.15 o 
   5   8   1       68.14      103.09     16.35 o 
   6   8   1      560.69      598.51     32.03 o 
   7   8   1      174.08      180.38     22.27 o 
   8   8   1        6.05       -6.43     13.94 o 
   9   8   1       10.38        5.27     17.14 o 
  10   8   1       41.41      -20.40     22.66 o 
 -10   9   1      340.82      344.39     90.27 o 
  -9   9   1      135.59      122.09     33.87 o 
  -8   9   1      308.67      320.34     35.71 o 
  -7   9   1      448.63      464.19     39.14 o 
  -6   9   1      576.55      521.51     39.48 o 
  -5   9   1      111.08       92.89     18.42 o 
  -4   9   1       12.76        9.13      6.88 o 
  -3   9   1        5.33       16.68      7.36 o 
  -2   9   1     1678.71     1623.30     37.54 o 
  -1   9   1      474.11      449.69     24.34 o 
   0   9   1     4841.39     4900.37     74.94 o 
   1   9   1        1.84        6.01      6.18 o 
   2   9   1     6853.98     7018.13     97.61 o 
   3   9   1       33.09       18.40      7.86 o 
   4   9   1     1215.01     1217.21     38.27 o 
   5   9   1       93.88       75.55     24.83 o 
   6   9   1        5.82      -11.08     11.95 o 
   7   9   1      145.21      165.61     22.20 o 
   8   9   1      186.41      151.69     28.14 o 
   9   9   1      227.46      199.78     31.85 o 
  10   9   1      145.40      123.64     30.19 o 
 -10  10   1       47.85       38.11     24.29 o 
  -9  10   1       16.70       45.79     25.44 o 
  -8  10   1       40.32       48.47     21.51 o 
  -7  10   1      207.15      156.02     27.36 o 
  -6  10   1      123.17       65.52     36.13 o 
  -5  10   1      652.05      633.07     51.37 o 
  -4  10   1      822.49      836.25     28.47 o 
  -3  10   1      622.22      619.19     24.71 o 
  -2  10   1      520.50      508.77     32.85 o 
  -1  10   1      447.34      470.42     22.19 o 
   0  10   1      616.01      591.52     24.52 o 
   1  10   1        1.78        4.72      7.12 o 
   2  10   1       18.32        3.29      7.30 o 
   3  10   1      991.94     1013.27     31.40 o 
   4  10   1      710.19      704.59     54.96 o 
   5  10   1      409.12      440.08     29.81 o 
   6  10   1      123.88      122.96     20.53 o 
   7  10   1     1005.46     1021.14     98.94 o 
   8  10   1      133.37       70.75     28.86 o 
   9  10   1      465.20      364.94    101.02 o 
  -9  11   1      493.85      475.21     48.27 o 
  -8  11   1        3.53       12.62     19.10 o 
  -7  11   1      513.38      435.30     43.16 o 
  -6  11   1       34.44       20.74     18.33 o 
  -5  11   1      332.17      376.79     38.54 o 
  -4  11   1      101.49       68.68     20.02 o 
  -3  11   1        1.78       10.07      8.48 o 
  -2  11   1      988.97     1045.29     32.93 o 
  -1  11   1      655.58      688.57     32.78 o 
   0  11   1      165.17      211.18     17.69 o 
   1  11   1      821.10      775.53     28.98 o 
   2  11   1      156.29      123.03     14.98 o 
   3  11   1      705.36      668.83     28.34 o 
   4  11   1       15.15       14.91     12.16 o 
   5  11   1      246.63      304.90     27.21 o 
   6  11   1        0.73       12.87     18.23 o 
   7  11   1       54.55       29.14     44.76 o 
   8  11   1       13.74        9.25     21.39 o 
   9  11   1      436.54      462.21     49.09 o 
  -8  12   1       25.41       44.04     26.33 o 
  -7  12   1      553.55      666.82     53.42 o 
  -6  12   1       34.81       54.03     23.76 o 
  -5  12   1      460.67      466.60     43.90 o 
  -4  12   1      538.01      494.06     42.67 o 
  -3  12   1       36.48       10.94     11.94 o 
  -2  12   1      453.45      442.22     25.00 o 
  -1  12   1        7.03       14.26      9.24 o 
   0  12   1        2.11       -8.38      8.71 o 
   1  12   1       10.31       12.99      9.15 o 
   2  12   1      249.57      270.36     27.78 o 
   3  12   1      676.91      725.23     47.27 o 
   4  12   1        1.99       -1.30     12.40 o 
   5  12   1      824.93      740.87     51.86 o 
   6  12   1      146.89      153.84     30.39 o 
   7  12   1     1399.90     1420.01     70.84 o 
   8  12   1        1.79       -2.83     20.75 o 
  -7  13   1        5.17      -19.31     23.44 o 
  -6  13   1        1.58       11.31     28.48 o 
  -5  13   1      134.45      111.03     30.85 o 
  -4  13   1      160.97      154.44     28.45 o 
  -3  13   1       17.50       15.97     12.87 o 
  -2  13   1      408.30      391.92     33.35 o 
  -1  13   1       75.02       49.71     16.78 o 
   0  13   1      659.62      707.18     32.17 o 
   1  13   1      261.67      279.85     23.08 o 
   2  13   1      831.86      861.10     34.75 o 
   3  13   1        9.28        3.87     12.70 o 
   4  13   1      314.52      201.54     34.56 o 
   5  13   1       14.66      -12.00     19.27 o 
   6  13   1      158.67      198.51     47.98 o 
   7  13   1        4.84      -22.30     22.30 o 
  -6  14   1      306.34      280.13     42.51 o 
  -5  14   1       33.43       30.68     23.58 o 
  -4  14   1      358.18      440.48     63.45 o 
  -3  14   1       71.03       62.97     22.51 o 
  -2  14   1      728.33      696.88     72.58 o 
  -1  14   1      120.31      170.55     27.35 o 
   0  14   1      177.44      256.54     22.95 o 
   1  14   1       32.17       28.63     12.72 o 
   2  14   1       36.53       30.86     13.26 o 
   3  14   1        0.62        1.41     18.33 o 
   4  14   1      597.98      633.27     52.61 o 
   5  14   1       17.93       -6.08     21.16 o 
  -3  15   1       14.17        7.83     22.14 o 
  -2  15   1       60.69       52.11     18.99 o 
  -1  15   1      100.57       50.95     21.98 o 
   0  15   1      217.25      202.42     22.65 o 
   1  15   1      154.19      117.16     22.40 o 
   2  15   1      607.19      604.19     40.04 o 
   3  15   1      112.50       72.07     45.72 o 
 -12   0   2       26.18       15.70     24.16 o 
 -10   0   2      161.10      166.34     20.63 o 
  -8   0   2     1603.96     1647.83     52.17 o 
  -6   0   2      879.53      929.92     24.63 o 
  -4   0   2      190.66      149.69     12.22 o 
  -2   0   2     9705.18     8779.80    130.46 o 
   0   0   2       54.00      188.72     11.12 o 
   2   0   2     8798.25     9579.62    207.37 o 
   4   0   2     2626.01     2731.07     64.14 o 
   6   0   2      127.45      102.71     32.16 o 
   8   0   2      458.73      368.63     31.37 o 
  10   0   2      235.42      251.89     31.41 o 
  12   0   2      488.18      484.03     46.24 o 
 -13   1   2       49.25       26.67     20.86 o 
 -12   1   2      482.78      445.08     32.02 o 
 -11   1   2       74.24      113.50     16.32 o 
 -10   1   2      381.10      366.65     19.43 o 
  -9   1   2       43.83       34.19      8.12 o 
  -8   1   2        4.39        7.50      5.55 o 
  -7   1   2      496.90      499.48     14.28 o 
  -6   1   2       18.22       10.45      4.34 o 
  -5   1   2       74.85       50.45      5.21 o 
  -4   1   2     3290.56     3324.53     34.81 o 
  -3   1   2    16388.27    14099.10    146.41 o 
  -2   1   2    28691.40    26315.09    261.89 o 
  -1   1   2     1015.37     1089.31     20.73 o 
   0   1   2    12052.06    10972.13    167.25 o 
   1   1   2     1659.09     1460.10     24.12 o 
   2   1   2     4542.32     4039.17     55.18 o 
   3   1   2     3423.46     3143.21     65.31 o 
   4   1   2       39.39       41.59      5.61 o 
   5   1   2     4871.62     4898.61     59.87 o 
   6   1   2      917.69      835.82     21.66 o 
   7   1   2      528.08      501.75     19.34 o 
   8   1   2      909.57      908.93     30.69 o 
   9   1   2        9.33        1.79      8.34 o 
  10   1   2        5.23        1.13      9.71 o 
  11   1   2       20.76       17.63     13.42 o 
  12   1   2        5.91       19.85     14.26 o 
 -13   2   2       31.51       34.40     22.78 o 
 -12   2   2        0.90       -2.75     11.62 o 
 -11   2   2      187.84      180.39     18.62 o 
 -10   2   2      158.25      166.80     14.57 o 
  -9   2   2     1550.01     1510.99     42.19 o 
  -8   2   2      983.79      890.28     27.04 o 
  -7   2   2     4769.75     4635.35     65.31 o 
  -6   2   2     3757.11     3769.69     49.81 o 
  -5   2   2     4642.37     4479.75     58.90 o 
  -4   2   2       68.12       58.32      5.33 o 
  -3   2   2     4458.79     4021.07     49.44 o 
  -2   2   2       70.70       61.36      4.67 o 
  -1   2   2     1494.91     1626.21     31.81 o 
   0   2   2    24906.12    21223.77    756.23 o 
   1   2   2    11439.65    11021.60    136.44 o 
   2   2   2      607.48      640.43     18.77 o 
   3   2   2      332.32      413.91     13.93 o 
   4   2   2     3113.10     3185.38     48.45 o 
   5   2   2     5386.65     5712.13     61.29 o 
   6   2   2      496.93      462.96     15.50 o 
   7   2   2        0.11        7.58      6.08 o 
   8   2   2        1.31       -0.91      6.52 o 
   9   2   2      231.29      236.26     17.40 o 
  10   2   2      100.99       88.18     15.89 o 
  11   2   2      695.51      761.39     38.56 o 
  12   2   2      391.88      395.61     35.29 o 
 -13   3   2      285.85      269.30     25.60 o 
 -12   3   2        9.35        5.36     11.36 o 
 -11   3   2     1049.33     1050.63     33.07 o 
 -10   3   2       43.24       35.66     14.29 o 
  -9   3   2     1013.69     1042.92     32.44 o 
  -8   3   2       20.53       43.98      9.76 o 
  -7   3   2      280.49      261.72     23.03 o 
  -6   3   2       19.18       17.97      5.28 o 
  -5   3   2     3053.62     3202.27     43.02 o 
  -4   3   2     1737.91     1716.35     26.64 o 
  -3   3   2     1894.32     2098.28     35.41 o 
  -2   3   2     2061.37     1976.36     25.53 o 
  -1   3   2       62.33       42.84      4.75 o 
   0   3   2      183.55      193.54     12.86 o 
   1   3   2       39.60       16.01      5.38 o 
   2   3   2      143.42      132.13     10.86 o 
   3   3   2      612.00      672.16     18.38 o 
   4   3   2     3501.68     3455.35     52.56 o 
   5   3   2     3242.67     3471.27     55.24 o 
   6   3   2       60.27       60.88      8.62 o 
   7   3   2     5218.49     5128.77     62.23 o 
   8   3   2      533.49      494.15     21.47 o 
   9   3   2     2926.56     2976.99     53.75 o 
  10   3   2        7.00        1.89     12.55 o 
  11   3   2       74.26       32.29     13.15 o 
  12   3   2        4.06       -3.59     15.36 o 
 -12   4   2      172.44      198.65     21.43 o 
 -11   4   2      134.06      125.38     21.90 o 
 -10   4   2      296.75      240.30     33.41 o 
  -9   4   2      868.36      892.47     56.10 o 
  -8   4   2       80.15       80.73     10.09 o 
  -7   4   2     1555.40     1582.70     32.29 o 
  -6   4   2      548.11      631.39     18.21 o 
  -5   4   2     3235.43     3116.90     43.60 o 
  -4   4   2      640.65      662.35     16.22 o 
  -3   4   2      175.59      198.66      9.75 o 
  -2   4   2      652.31      591.96     11.62 o 
  -1   4   2      683.39      646.63     24.28 o 
   0   4   2       47.74       29.88      6.30 o 
   1   4   2     3061.21     3335.03     92.01 o 
   2   4   2    12049.91    11488.15    150.95 o 
   3   4   2     5923.40     6026.50     77.49 o 
   4   4   2     1525.73     1620.35     33.40 o 
   5   4   2     2535.51     2537.76     46.43 o 
   6   4   2      812.26      722.70     24.50 o 
   7   4   2        1.33        1.20      7.48 o 
   8   4   2        7.21        9.16      6.94 o 
   9   4   2       58.26       63.03     12.65 o 
  10   4   2       20.40       18.12     11.25 o 
  11   4   2       64.56       64.49     15.47 o 
  12   4   2      532.06      496.83     44.94 o 
 -12   5   2      615.02      592.74     41.12 o 
 -11   5   2      315.54      366.60     42.06 o 
 -10   5   2      652.50      613.38     35.96 o 
  -9   5   2      555.09      480.30     25.92 o 
  -8   5   2       13.64       14.22      7.96 o 
  -7   5   2        4.29        3.09      5.93 o 
  -6   5   2      364.28      371.52     15.69 o 
  -5   5   2     1679.00     1688.83     41.27 o 
  -4   5   2     2218.41     2194.31     36.70 o 
  -3   5   2        4.88        6.24      3.20 o 
  -2   5   2     3066.13     3169.78     39.27 o 
  -1   5   2      487.29      466.01     12.78 o 
   0   5   2     6775.05     6457.26     70.32 o 
   1   5   2     1658.87     1759.42     32.44 o 
   2   5   2        0.64       -3.85      5.53 o 
   3   5   2      210.71      210.20     10.34 o 
   4   5   2      307.72      313.51     12.67 o 
   5   5   2      236.76      223.71     15.44 o 
   6   5   2     3064.32     3051.34     55.84 o 
   7   5   2        1.95        6.27      7.58 o 
   8   5   2     2275.06     2373.85     52.66 o 
   9   5   2      161.00      159.14     21.44 o 
  10   5   2       65.48       63.78     13.79 o 
  11   5   2      107.86      128.24     21.69 o 
 -12   6   2       47.41       54.53     19.77 o 
 -11   6   2      152.95      159.94     27.03 o 
 -10   6   2       60.32       58.63     23.90 o 
  -9   6   2      699.68      782.97     31.75 o 
  -8   6   2      503.62      495.97     25.62 o 
  -7   6   2       16.57       17.48      7.87 o 
  -6   6   2     3163.84     3192.48     49.07 o 
  -5   6   2      164.48      176.22     11.21 o 
  -4   6   2     2351.93     2461.97     33.33 o 
  -3   6   2      537.62      600.23     14.89 o 
  -2   6   2      299.34      308.28     14.10 o 
  -1   6   2      263.54      253.37     11.11 o 
   0   6   2      682.51      762.55     17.72 o 
   1   6   2     1059.72     1002.79     31.79 o 
   2   6   2     9450.46     9278.68    116.56 o 
   3   6   2        3.81        5.22      5.46 o 
   4   6   2     2679.96     2635.20     45.56 o 
   5   6   2       12.00       -5.93      5.93 o 
   6   6   2      155.41      210.05     17.03 o 
   7   6   2      214.67      249.96     19.57 o 
   8   6   2      169.10      140.45     16.45 o 
   9   6   2      340.26      355.18     25.10 o 
  10   6   2      194.01      188.98     19.78 o 
  11   6   2       59.35       87.59     21.38 o 
 -11   7   2      538.40      606.63     40.02 o 
 -10   7   2      289.56      352.72     30.55 o 
  -9   7   2       20.82       28.81     12.00 o 
  -8   7   2      421.75      406.11     23.36 o 
  -7   7   2       27.40       40.34     10.04 o 
  -6   7   2        3.46       -3.76      6.37 o 
  -5   7   2       65.31       59.51      8.06 o 
  -4   7   2      847.67      873.60     19.48 o 
  -3   7   2      820.85      802.67     18.22 o 
  -2   7   2      863.60      880.18     20.02 o 
  -1   7   2     1867.89     1898.60     31.59 o 
   0   7   2     1209.94     1361.67     36.22 o 
   1   7   2     1474.53     1469.28     32.53 o 
   2   7   2       76.62       64.16      9.05 o 
   3   7   2      496.26      485.41     19.74 o 
   4   7   2      743.03      739.35     23.81 o 
   5   7   2      338.43      354.09     23.41 o 
   6   7   2      473.74      498.57     24.16 o 
   7   7   2     1198.09     1198.46     57.99 o 
   8   7   2      964.13      965.61     34.98 o 
   9   7   2      670.70      680.24     45.77 o 
  10   7   2       66.41       32.63     18.68 o 
  11   7   2       37.07        2.92     18.04 o 
 -11   8   2       87.69       38.69     23.44 o 
 -10   8   2        1.36        2.29     12.13 o 
  -9   8   2      794.03      746.86     33.16 o 
  -8   8   2        0.52        1.13      8.70 o 
  -7   8   2     1177.96     1161.19     34.57 o 
  -6   8   2        8.60       10.52      7.68 o 
  -5   8   2     1834.93     2041.77     42.35 o 
  -4   8   2        0.80       -5.10      5.10 o 
  -3   8   2       59.40       59.35      7.66 o 
  -2   8   2        6.43        2.30      4.71 o 
  -1   8   2      331.31      322.67     15.19 o 
   0   8   2      552.21      529.33     25.03 o 
   1   8   2     4136.87     3945.31     68.68 o 
   2   8   2       19.80       29.64      7.53 o 
   3   8   2     1493.26     1650.89     40.49 o 
   4   8   2       29.41       25.41      8.40 o 
   5   8   2     1238.04     1096.95     40.16 o 
   6   8   2      476.60      541.99     32.11 o 
   7   8   2        3.60       -1.28     13.51 o 
   8   8   2       46.33       21.34     15.48 o 
   9   8   2      135.20      112.45     27.84 o 
  10   8   2      104.12       84.02     37.20 o 
 -10   9   2      120.25       87.37     27.46 o 
  -9   9   2      214.06      271.01     34.90 o 
  -8   9   2        0.22      -13.41     13.41 o 
  -7   9   2       57.19       13.56     16.52 o 
  -6   9   2        6.71       12.87     13.34 o 
  -5   9   2     1225.77     1200.65     52.91 o 
  -4   9   2      387.89      422.01     20.00 o 
  -3   9   2     2607.46     2556.36     48.87 o 
  -2   9   2     1032.12     1018.98     28.90 o 
  -1   9   2      836.70      736.60     27.13 o 
   0   9   2       16.65       26.29      7.93 o 
   1   9   2      240.03      258.00     39.83 o 
   2   9   2        7.77       17.50      7.56 o 
   3   9   2      217.88      253.46     24.53 o 
   4   9   2      296.20      324.95     19.88 o 
   5   9   2      359.59      316.08     26.42 o 
   6   9   2      559.71      563.64     33.94 o 
   7   9   2     2395.47     2317.49     77.84 o 
   8   9   2       59.79       57.04     25.96 o 
   9   9   2      840.52      870.46     57.58 o 
  10   9   2        2.88       -9.15     23.99 o 
 -10  10   2      165.81      186.93     33.96 o 
  -9  10   2      234.32      254.41     36.16 o 
  -8  10   2      328.96      292.87     37.16 o 
  -7  10   2       71.40       80.76     23.06 o 
  -6  10   2      981.40      970.02     51.37 o 
  -5  10   2      364.25      322.26     34.03 o 
  -4  10   2      332.71      268.34     22.80 o 
  -3  10   2       83.94       74.59     11.20 o 
  -2  10   2      367.84      349.57     29.68 o 
  -1  10   2       44.68       30.74      9.04 o 
   0  10   2      235.35      226.34     17.42 o 
   1  10   2      153.04      163.28     15.11 o 
   2  10   2     5343.29     5068.55     84.40 o 
   3  10   2     1398.11     1297.42     37.89 o 
   4  10   2     1021.16     1036.03     59.24 o 
   5  10   2      346.40      376.64     29.10 o 
   6  10   2      125.31       92.24     19.01 o 
   7  10   2       92.57       86.60     21.00 o 
   8  10   2       84.28       85.31     27.12 o 
   9  10   2      581.49      734.59     56.25 o 
  -9  11   2      116.21      110.29     28.85 o 
  -8  11   2      168.57      161.18     31.06 o 
  -7  11   2       67.25       26.19     19.35 o 
  -6  11   2       16.15       -0.35     27.58 o 
  -5  11   2      389.98      350.64     37.55 o 
  -4  11   2      688.90      653.27     45.23 o 
  -3  11   2      232.52      249.76     23.38 o 
  -2  11   2      615.72      586.17     32.79 o 
  -1  11   2      507.84      644.23     30.32 o 
   0  11   2      101.74       67.72     12.25 o 
   1  11   2      167.50      131.00     15.32 o 
   2  11   2      352.00      349.15     31.75 o 
   3  11   2       75.64       60.75     12.04 o 
   4  11   2      443.55      434.26     30.60 o 
   5  11   2        1.93        4.65     13.84 o 
   6  11   2      489.52      525.11     37.63 o 
   7  11   2      118.02      111.83     28.55 o 
   8  11   2      499.66      584.05     52.37 o 
  -8  12   2       34.02       38.54     23.02 o 
  -7  12   2      288.33      316.91     96.39 o 
  -6  12   2      348.64      381.12     42.77 o 
  -5  12   2      267.41      246.99     64.46 o 
  -4  12   2        8.26       -0.70     14.82 o 
  -3  12   2      123.23       82.25     17.05 o 
  -2  12   2       31.49       39.32     13.82 o 
  -1  12   2      330.56      390.01     24.27 o 
   0  12   2      193.98      205.19     19.42 o 
   1  12   2      621.78      625.58     28.97 o 
   2  12   2     1270.34     1351.35     49.85 o 
   3  12   2      199.04      174.26     20.00 o 
   4  12   2      679.38      613.63     36.60 o 
   5  12   2       29.65       40.00     16.89 o 
   6  12   2       89.34       79.08     27.21 o 
   7  12   2        4.01      -20.37     20.37 o 
  -7  13   2       16.76       -7.33     23.27 o 
  -6  13   2       30.88       43.68     23.48 o 
  -5  13   2       27.17       82.50     26.03 o 
  -4  13   2       51.18       22.23     19.76 o 
  -3  13   2       57.82       64.75     17.05 o 
  -2  13   2        2.03        9.01     12.58 o 
  -1  13   2       29.69       28.55     13.62 o 
   0  13   2       13.20       -0.19     10.04 o 
   1  13   2      305.20      319.94     24.06 o 
   2  13   2       40.80       17.89     11.02 o 
   3  13   2       52.47       38.79     15.77 o 
   4  13   2      374.49      445.29     43.22 o 
   5  13   2      143.05      143.17     55.22 o 
   6  13   2      123.83      121.40     30.75 o 
  -6  14   2       52.82       29.89     26.56 o 
  -5  14   2      268.06      256.75     38.91 o 
  -4  14   2       12.46       12.85     19.02 o 
  -3  14   2        4.29       -7.69     15.77 o 
  -2  14   2      139.75      110.93     20.74 o 
  -1  14   2      420.46      408.80     32.90 o 
   0  14   2        7.07       16.15     12.27 o 
   1  14   2      438.22      435.46     28.65 o 
   2  14   2        7.92       -0.33     11.85 o 
   3  14   2      544.69      544.78     37.81 o 
   4  14   2        4.18       25.04     21.04 o 
   5  14   2      261.58      298.87     42.13 o 
  -3  15   2      286.26      297.27    132.17 o 
  -2  15   2      305.76      277.83     34.62 o 
  -1  15   2      270.23      161.62     24.52 o 
   0  15   2      107.96      110.86     22.38 o 
   1  15   2       11.39       12.04     14.13 o 
   2  15   2        0.20      -11.06     12.96 o 
   3  15   2       44.75       61.46     37.23 o 
 -13   0   3       42.73       11.53     29.67 o 
 -11   0   3      188.01      235.77     46.64 o 
  -9   0   3     3789.95     3719.42     67.64 o 
  -7   0   3     5395.45     5141.62     84.56 o 
  -5   0   3     1207.73     1138.16     63.42 o 
  -3   0   3    63741.42    57286.55    789.73 o 
  -1   0   3     5770.10     6115.64     98.04 o 
   1   0   3        9.88       22.08      8.69 o 
   3   0   3      861.75      761.82     38.53 o 
   5   0   3      691.59      582.78     40.21 o 
   7   0   3     1963.41     1927.33     86.39 o 
   9   0   3     2006.22     2137.31    102.15 o 
  11   0   3      740.62      520.15     61.59 o 
 -13   1   3       26.09       21.67     22.09 o 
 -12   1   3      296.06      325.92     54.52 o 
 -11   1   3        8.43       -7.00      9.82 o 
 -10   1   3      185.23      193.21     16.84 o 
  -9   1   3     1008.35     1029.08     25.66 o 
  -8   1   3      316.94      295.46     13.96 o 
  -7   1   3     2105.32     2150.33     37.28 o 
  -6   1   3     3453.56     3311.02     43.93 o 
  -5   1   3     1574.74     1638.24     30.12 o 
  -4   1   3      767.21      768.30     17.21 o 
  -3   1   3     1107.67     1246.15     20.92 o 
  -2   1   3     1528.44     1392.95     21.47 o 
  -1   1   3    22937.47    19274.28    195.18 o 
   0   1   3     2212.64     2172.33     34.09 o 
   1   1   3     1710.04     1836.98     41.14 o 
   2   1   3       69.10      112.87     11.36 o 
   3   1   3     3837.31     3943.46     59.69 o 
   4   1   3     1419.03     1455.63     33.11 o 
   5   1   3     1812.26     1821.06     40.31 o 
   6   1   3      550.11      586.03     30.52 o 
   7   1   3       10.17        2.30      7.97 o 
   8   1   3       19.19       15.92     10.84 o 
   9   1   3      126.60      136.02     38.68 o 
  10   1   3       80.99       71.50     21.41 o 
  11   1   3      503.53      520.28     68.46 o 
  12   1   3      181.56      246.17     50.90 o 
 -13   2   3      201.91      273.23     41.13 o 
 -12   2   3      593.50      510.05     48.74 o 
 -11   2   3       61.52       41.45     12.30 o 
 -10   2   3      599.79      688.85     47.78 o 
  -9   2   3       58.61       52.54     12.66 o 
  -8   2   3      100.77      101.50      9.88 o 
  -7   2   3      147.92      166.18     15.99 o 
  -6   2   3       95.20      126.29     10.73 o 
  -5   2   3      566.51      622.06     15.28 o 
  -4   2   3       54.32       80.96      6.14 o 
  -3   2   3      119.12      127.78      9.59 o 
  -2   2   3     4240.62     4973.38     70.78 o 
  -1   2   3     2467.25     2479.85     27.62 o 
   0   2   3     7036.63     7170.59     68.58 o 
   1   2   3     2784.20     2704.20     48.42 o 
   2   2   3     1201.25     1101.82     24.70 o 
   3   2   3      469.73      439.36     27.58 o 
   4   2   3     2547.29     2639.16     48.53 o 
   5   2   3     1631.25     1704.68     39.44 o 
   6   2   3     2207.65     2249.28     52.33 o 
   7   2   3      986.31     1076.48     30.75 o 
   8   2   3     1020.77     1074.81     45.99 o 
   9   2   3      185.29      185.47     22.11 o 
  10   2   3       26.20       57.48     21.16 o 
  11   2   3      137.74      168.52     30.69 o 
  12   2   3       49.77       52.52     28.54 o 
 -13   3   3        7.45       34.69     23.95 o 
 -12   3   3        9.12       25.31     12.95 o 
 -11   3   3        0.04        6.01     13.39 o 
 -10   3   3      223.12      273.57     25.94 o 
  -9   3   3      891.09      883.00     36.33 o 
  -8   3   3      898.33      837.30     28.66 o 
  -7   3   3      149.02      155.47     10.74 o 
  -6   3   3     1853.74     1841.36     34.63 o 
  -5   3   3      203.24      192.26     15.04 o 
  -4   3   3     6104.40     6031.39     65.80 o 
  -3   3   3      473.94      479.50     16.91 o 
  -2   3   3     2540.84     2562.05     41.32 o 
  -1   3   3     1919.97     1782.85     27.35 o 
   0   3   3     1754.51     1785.10     43.02 o 
   1   3   3      242.54      273.27     18.72 o 
   2   3   3     7554.29     7703.99    108.04 o 
   3   3   3      198.11      192.31     14.34 o 
   4   3   3     4145.98     4215.49     72.71 o 
   5   3   3      174.03      163.40     14.29 o 
   6   3   3      107.77      163.96     13.88 o 
   7   3   3      333.57      375.48     20.56 o 
   8   3   3       72.44       68.71     12.34 o 
   9   3   3        2.45        7.47     10.14 o 
  10   3   3      393.27      346.60     43.48 o 
  11   3   3       28.58        8.58     20.01 o 
 -12   4   3      430.32      411.23     35.78 o 
 -11   4   3      816.41      799.57     80.38 o 
 -10   4   3      133.75      130.35     19.97 o 
  -9   4   3      835.99      775.04     34.56 o 
  -8   4   3       12.19        8.66      7.59 o 
  -7   4   3      631.10      606.99     48.38 o 
  -6   4   3      221.89      231.47     12.05 o 
  -5   4   3      972.06      920.97     21.23 o 
  -4   4   3        4.51        3.97      3.56 o 
  -3   4   3     1611.36     1581.51     30.13 o 
  -2   4   3     1736.80     1950.92     29.54 o 
  -1   4   3      407.27      381.51     25.33 o 
   0   4   3     5156.92     5203.43     79.13 o 
   1   4   3     1667.13     1673.70     36.77 o 
   2   4   3     2020.50     2171.14     45.33 o 
   3   4   3      187.40      162.74     14.36 o 
   4   4   3      522.54      536.33     23.29 o 
   5   4   3      251.43      292.75     20.28 o 
   6   4   3     2209.18     2203.11     47.14 o 
   7   4   3     1549.22     1546.67     37.99 o 
   8   4   3     3402.84     3357.29     62.13 o 
   9   4   3        2.30       10.57      9.88 o 
  10   4   3      502.94      494.69     50.31 o 
  11   4   3       10.57        3.63     17.80 o 
 -12   5   3        5.18        3.10     15.91 o 
 -11   5   3        1.55      -11.46     11.46 o 
 -10   5   3        1.44       -8.68     11.29 o 
  -9   5   3     2126.28     2179.41     80.56 o 
  -8   5   3     1009.42     1057.46     32.59 o 
  -7   5   3     2492.57     2447.31     87.63 o 
  -6   5   3      765.76      870.41     22.07 o 
  -5   5   3     4083.19     4178.10     53.91 o 
  -4   5   3      279.62      277.11     15.97 o 
  -3   5   3       18.61       19.50      4.36 o 
  -2   5   3       14.33       16.83      3.73 o 
  -1   5   3        3.40        2.99      4.12 o 
   0   5   3     3294.20     3324.15     48.78 o 
   1   5   3     3397.93     3473.41    159.22 o 
   2   5   3      358.70      400.10     20.47 o 
   3   5   3     3203.36     3251.63     63.76 o 
   4   5   3      678.46      613.26     27.05 o 
   5   5   3     5385.31     5379.46     94.36 o 
   6   5   3      175.51      195.59     19.77 o 
   7   5   3     4487.31     4129.27    113.68 o 
   8   5   3      106.74      147.40     14.86 o 
   9   5   3       27.08       25.20     13.49 o 
  10   5   3       54.31       53.99     18.67 o 
  11   5   3      412.35      436.94     47.54 o 
 -12   6   3       21.45       10.88     18.30 o 
 -11   6   3     1215.64     1196.80     55.35 o 
 -10   6   3        4.10      -11.65     12.44 o 
  -9   6   3      596.28      610.09     28.48 o 
  -8   6   3       73.13       56.05     11.55 o 
  -7   6   3       73.65       67.94     10.89 o 
  -6   6   3      413.47      452.57     20.70 o 
  -5   6   3       21.19       33.93      8.30 o 
  -4   6   3     1147.63     1255.10     25.82 o 
  -3   6   3     3265.88     3426.83     40.73 o 
  -2   6   3      133.96      173.66      8.96 o 
  -1   6   3       18.62       42.55      6.76 o 
   0   6   3        2.59        2.05      3.74 o 
   1   6   3      864.77      828.53     23.25 o 
   2   6   3      468.02      428.65     19.64 o 
   3   6   3        1.23       -0.51      5.23 o 
   4   6   3      775.42      744.37     30.73 o 
   5   6   3      404.30      372.98     27.97 o 
   6   6   3      295.46      270.31     23.94 o 
   7   6   3     1617.34     1715.56     62.96 o 
   8   6   3      344.90      448.95     31.07 o 
   9   6   3     1259.66     1338.54     47.07 o 
  10   6   3       89.70       46.69     23.11 o 
  11   6   3      211.43      178.56     30.11 o 
 -11   7   3      106.65      102.03     21.32 o 
 -10   7   3      231.28      227.34     28.67 o 
  -9   7   3      156.75      161.78     19.08 o 
  -8   7   3      306.34      294.08     21.06 o 
  -7   7   3     1899.07     1924.34     44.82 o 
  -6   7   3     1035.41     1123.46     31.59 o 
  -5   7   3     3432.71     3360.32     57.02 o 
  -4   7   3     1426.24     1350.03     26.13 o 
  -3   7   3       46.56       75.36      6.64 o 
  -2   7   3      389.45      397.58     17.56 o 
  -1   7   3       98.61       88.90      9.86 o 
   0   7   3     1183.08     1159.00     29.35 o 
   1   7   3     1710.44     1709.93     36.60 o 
   2   7   3     4138.47     4269.74     80.80 o 
   3   7   3     1213.81     1213.99     31.41 o 
   4   7   3     1734.14     1639.12     37.83 o 
   5   7   3      162.60      165.12     19.86 o 
   6   7   3       51.22       33.04     15.16 o 
   7   7   3      505.13      486.59     32.78 o 
   8   7   3       42.81       21.82     16.35 o 
   9   7   3        2.43      -11.51     14.36 o 
  10   7   3      101.54      132.29     37.39 o 
 -11   8   3       36.26       30.20     16.17 o 
 -10   8   3      664.45      648.25     33.18 o 
  -9   8   3      104.03      104.95     16.47 o 
  -8   8   3      165.85      151.84     16.71 o 
  -7   8   3       28.35        9.82      8.52 o 
  -6   8   3        0.28        0.48      6.76 o 
  -5   8   3      237.10      306.78     21.74 o 
  -4   8   3     2760.67     2770.36     50.60 o 
  -3   8   3        4.52        3.74      5.17 o 
  -2   8   3     2720.42     2691.92     56.28 o 
  -1   8   3      138.33      194.37     12.53 o 
   0   8   3     1862.03     1902.93     34.49 o 
   1   8   3      424.83      459.39     17.12 o 
   2   8   3      633.74      669.58     24.00 o 
   3   8   3       15.09        2.79      6.52 o 
   4   8   3        7.20        4.08      7.19 o 
   5   8   3      210.36      235.97     30.27 o 
   6   8   3        3.77       -4.82     12.17 o 
   7   8   3        7.05       -0.29     18.05 o 
   8   8   3     1178.73     1184.26     49.40 o 
   9   8   3       22.84       37.87     20.27 o 
  10   8   3      713.47      694.85     42.35 o 
 -10   9   3      110.71      105.55     27.24 o 
  -9   9   3      146.98      146.80     47.14 o 
  -8   9   3      906.37      836.81     51.42 o 
  -7   9   3      413.89      413.15     38.42 o 
  -6   9   3     1550.17     1564.41     63.08 o 
  -5   9   3      639.00      595.48     43.25 o 
  -4   9   3     2197.10     2171.42     58.01 o 
  -3   9   3      166.54      194.95     14.69 o 
  -2   9   3        4.65        3.58      6.44 o 
  -1   9   3       15.91        7.44      6.81 o 
   0   9   3      216.00      201.39     17.60 o 
   1   9   3        0.63        0.83      5.13 o 
   2   9   3     3868.34     3828.42     66.05 o 
   3   9   3      135.55      150.14     15.21 o 
   4   9   3      503.09      525.19     31.79 o 
   5   9   3      112.64      145.95     21.14 o 
   6   9   3       23.57       39.26     16.51 o 
   7   9   3      890.19      821.56     43.93 o 
   8   9   3       25.73       27.68     17.88 o 
   9   9   3       56.05       58.76     25.38 o 
 -10  10   3      127.50      154.86     33.26 o 
  -9  10   3       98.98      110.70     27.32 o 
  -8  10   3       14.38       -3.70     16.42 o 
  -7  10   3       16.01       15.18     15.97 o 
  -6  10   3       29.18        8.22     14.79 o 
  -5  10   3       59.10       55.43     19.67 o 
  -4  10   3      735.61      745.15     65.57 o 
  -3  10   3     1227.42     1304.83     53.01 o 
  -2  10   3      505.26      596.46     33.14 o 
  -1  10   3       74.22       81.23     11.98 o 
   0  10   3      455.99      474.78     24.63 o 
   1  10   3      569.79      534.88     25.23 o 
   2  10   3       64.13       48.78     10.16 o 
   3  10   3      116.97       99.64     14.20 o 
   4  10   3      292.78      299.79     26.87 o 
   5  10   3      708.18      728.70     38.92 o 
   6  10   3      244.87      221.47     37.06 o 
   7  10   3     2034.69     2123.97     67.15 o 
   8  10   3      182.40      130.79     29.71 o 
   9  10   3      171.29      206.19     60.46 o 
  -9  11   3      339.11      399.00     45.22 o 
  -8  11   3       95.90       91.25     26.97 o 
  -7  11   3      525.51      561.99     54.00 o 
  -6  11   3       37.85       43.02     23.58 o 
  -5  11   3      843.49      886.57     90.82 o 
  -4  11   3        0.03        8.08     11.78 o 
  -3  11   3      188.13      185.43     21.31 o 
  -2  11   3       70.47      102.03     16.92 o 
  -1  11   3      106.47       95.11     13.28 o 
   0  11   3      883.64      981.46     32.85 o 
   1  11   3     1329.83     1408.42     48.69 o 
   2  11   3       17.05       19.88     10.55 o 
   3  11   3     1204.41     1222.79     45.28 o 
   4  11   3        8.10       22.02     14.77 o 
   5  11   3      229.80      196.15     24.83 o 
   6  11   3       35.45       12.70     16.20 o 
   7  11   3      115.49      137.77     24.96 o 
   8  11   3       79.75       63.20     25.88 o 
  -8  12   3        0.45       32.32     21.80 o 
  -7  12   3      279.84      320.01     41.56 o 
  -6  12   3      131.03      152.94     37.40 o 
  -5  12   3      221.12      221.31     36.04 o 
  -4  12   3        0.65      -22.42     24.97 o 
  -3  12   3      224.49      210.57     25.80 o 
  -2  12   3      280.48      341.09     29.19 o 
  -1  12   3      409.11      344.64     28.10 o 
   0  12   3      247.30      288.35     22.00 o 
   1  12   3      244.86      355.72     24.13 o 
   2  12   3      246.02      239.00     21.18 o 
   3  12   3       27.61       36.75     12.80 o 
   4  12   3      112.76       93.92     21.07 o 
   5  12   3       96.53       76.32     19.94 o 
   6  12   3       38.54       14.50     16.66 o 
   7  12   3      723.13      732.35     57.84 o 
  -7  13   3       51.84       28.52     23.75 o 
  -6  13   3      507.91      517.37     50.30 o 
  -5  13   3       56.23       70.07     24.90 o 
  -4  13   3      880.47      953.63    122.08 o 
  -3  13   3       19.57       24.81     15.24 o 
  -2  13   3      353.47      453.67     51.95 o 
  -1  13   3        9.67        8.60     13.09 o 
   0  13   3       21.35       19.99     12.03 o 
   1  13   3        9.49       -3.48     13.40 o 
   2  13   3      584.51      496.24     29.44 o 
   3  13   3      233.28      221.79     27.37 o 
   4  13   3      431.76      514.76     37.46 o 
   5  13   3       75.53       45.95     21.02 o 
   6  13   3      157.87      109.30     30.94 o 
  -5  14   3        4.45       28.08     23.74 o 
  -4  14   3      202.05      228.15     70.31 o 
  -3  14   3       39.23       10.29     19.35 o 
  -2  14   3      717.44      723.03     41.92 o 
  -1  14   3       17.72       19.12     15.38 o 
   0  14   3      597.36      538.35     49.59 o 
   1  14   3        7.74       -3.91     12.85 o 
   2  14   3      156.44      143.23     20.51 o 
   3  14   3        4.27        3.14     16.10 o 
   4  14   3       37.23       24.03     17.32 o 
  -3  15   3       17.66       12.44     20.41 o 
  -2  15   3       63.50       48.57     25.26 o 
  -1  15   3        0.07       -8.80     14.46 o 
   0  15   3        0.91      -14.03     14.03 o 
   1  15   3        2.38       22.76     16.22 o 
   2  15   3      330.06      355.10     34.61 o 
 -12   0   4      381.57      404.73     62.06 o 
 -10   0   4     1402.24     1366.27     85.35 o 
  -8   0   4     6417.92     6230.52    179.36 o 
  -6   0   4     5970.23     5712.13    156.47 o 
  -4   0   4    14226.05    14374.20    270.10 o 
  -2   0   4    33170.20    30201.12    428.06 o 
   0   0   4       31.26       43.73     14.80 o 
   2   0   4      100.94       61.88     13.56 o 
   4   0   4     1516.89     1509.74     64.66 o 
   6   0   4      717.67      769.47     52.50 o 
   8   0   4      156.30      101.51     29.09 o 
  10   0   4        2.89       17.96     27.64 o 
 -13   1   4      218.85      269.43     44.30 o 
 -12   1   4      127.79       83.50     25.03 o 
 -11   1   4      815.17      774.05     52.85 o 
 -10   1   4      346.60      354.56     26.99 o 
  -9   1   4     2663.95     2639.13     62.76 o 
  -8   1   4     1032.02     1087.59     25.81 o 
  -7   1   4        7.96        9.64      4.92 o 
  -6   1   4       75.56       66.04      7.79 o 
  -5   1   4       15.78        9.66      4.27 o 
  -4   1   4      833.78      786.73     17.50 o 
  -3   1   4    12675.87    12116.94    129.70 o 
  -2   1   4       31.41      140.88     18.74 o 
  -1   1   4       39.59       18.88      4.64 o 
   0   1   4     2138.01     2297.43     34.39 o 
   1   1   4       20.69        5.91      5.16 o 
   2   1   4      679.41      792.05     27.82 o 
   3   1   4       36.07       66.60     13.27 o 
   4   1   4      822.33      895.43     34.86 o 
   5   1   4       29.01       43.10     23.90 o 
   6   1   4     1341.63     1357.46     50.02 o 
   7   1   4        2.00       10.74     12.73 o 
   8   1   4      316.19      313.75     33.17 o 
   9   1   4      451.86      571.93     72.40 o 
  10   1   4      749.24      716.79     49.16 o 
  11   1   4       99.15       91.88     25.82 o 
 -13   2   4       83.35       89.35     28.18 o 
 -12   2   4       18.67       22.27     22.04 o 
 -11   2   4      132.17      148.55     21.76 o 
 -10   2   4        0.00       -9.16     10.18 o 
  -9   2   4       15.20       19.98     15.05 o 
  -8   2   4      481.62      484.47     21.36 o 
  -7   2   4     1273.13     1317.03     26.65 o 
  -6   2   4       60.83       68.09      7.73 o 
  -5   2   4      759.28      768.43     14.21 o 
  -4   2   4     5199.37     4944.84     61.26 o 
  -3   2   4     1419.09     1551.57     45.04 o 
  -2   2   4        6.80       23.30      4.24 o 
  -1   2   4        3.63        2.58      3.54 o 
   0   2   4      610.73      586.79     15.30 o 
   1   2   4        3.82       11.16      4.20 o 
   2   2   4      478.38      454.31     34.76 o 
   3   2   4     5613.65     6016.26     85.28 o 
   4   2   4       57.49       47.60     10.51 o 
   5   2   4     1454.72     1545.74     57.52 o 
   6   2   4      317.91      327.13     21.24 o 
   7   2   4     1837.84     1836.99     62.43 o 
   8   2   4      364.45      485.19     37.30 o 
   9   2   4       18.53       24.31     16.43 o 
  10   2   4       18.23      -12.16     24.83 o 
  11   2   4      144.73      118.52     46.99 o 
 -13   3   4      164.56      137.46     32.12 o 
 -12   3   4        0.04        8.34     17.27 o 
 -11   3   4      414.01      433.03     32.96 o 
 -10   3   4       85.95       77.15     23.98 o 
  -9   3   4     2562.21     2490.25     62.37 o 
  -8   3   4       67.46       66.55     10.49 o 
  -7   3   4      617.25      667.94     23.23 o 
  -6   3   4       22.27       10.79      5.82 o 
  -5   3   4       55.10       57.62      6.93 o 
  -4   3   4     1662.46     1631.14     36.96 o 
  -3   3   4     1079.09     1259.09     30.38 o 
  -2   3   4       26.41       24.28      3.60 o 
  -1   3   4      147.22      189.53      8.15 o 
   0   3   4       47.08       50.85      5.03 o 
   1   3   4      401.10      414.64     19.50 o 
   2   3   4      425.35      503.25     17.74 o 
   3   3   4      873.55      943.79     32.59 o 
   4   3   4      233.20      218.12     18.73 o 
   5   3   4      256.27      246.41     17.75 o 
   6   3   4      633.09      612.47     47.93 o 
   7   3   4      328.15      390.38     24.59 o 
   8   3   4      372.99      423.58     37.97 o 
   9   3   4      926.52      877.70     50.78 o 
  10   3   4        2.60      -15.04     15.04 o 
  11   3   4      720.53      729.61    132.25 o 
 -12   4   4      158.75      151.00     24.32 o 
 -11   4   4        5.25        0.97     13.00 o 
 -10   4   4       44.87       35.65     13.56 o 
  -9   4   4       12.70        5.44      8.77 o 
  -8   4   4      134.89      129.50     16.53 o 
  -7   4   4     1616.87     1704.13     39.23 o 
  -6   4   4       88.57       97.87     10.81 o 
  -5   4   4     2390.58     2417.88     34.55 o 
  -4   4   4     6135.87     6196.28     93.07 o 
  -3   4   4     4183.25     4369.36     69.80 o 
  -2   4   4      831.42      820.76     23.18 o 
  -1   4   4     3035.30     2873.31     63.69 o 
   0   4   4     2066.04     1966.40     32.87 o 
   1   4   4     3134.53     3090.53     92.45 o 
   2   4   4      393.90      388.62     25.06 o 
   3   4   4     3811.68     3984.33     89.44 o 
   4   4   4      490.88      487.85     22.84 o 
   5   4   4     5887.10     6072.59     95.14 o 
   6   4   4      434.64      446.30     24.59 o 
   7   4   4     1215.33     1278.15     41.12 o 
   8   4   4       62.80       63.41     14.35 o 
   9   4   4       56.45       60.65     15.20 o 
  10   4   4      215.63      221.28     35.94 o 
  11   4   4      462.29      503.31     47.30 o 
 -12   5   4       10.03       13.80     15.39 o 
 -11   5   4        0.50        7.30     13.12 o 
 -10   5   4      315.63      274.25     26.40 o 
  -9   5   4      345.60      370.98     23.29 o 
  -8   5   4      311.07      304.37     20.10 o 
  -7   5   4      116.52      136.56     13.69 o 
  -6   5   4     2516.79     2533.96     63.82 o 
  -5   5   4        8.28        4.63      5.94 o 
  -4   5   4      373.56      430.13     11.79 o 
  -3   5   4      422.65      471.70     13.34 o 
  -2   5   4     5737.26     5775.79    104.91 o 
  -1   5   4      411.26      480.08     14.85 o 
   0   5   4    16197.55    15969.88    171.56 o 
   1   5   4      665.66      731.03     25.90 o 
   2   5   4    11373.70    11697.05    162.13 o 
   3   5   4      932.66      863.74     31.02 o 
   4   5   4      488.36      531.24     27.29 o 
   5   5   4       31.95       63.08     18.13 o 
   6   5   4      642.88      698.26     28.16 o 
   7   5   4        2.48        4.52      8.89 o 
   8   5   4      983.47     1040.81     63.98 o 
   9   5   4      118.76       97.49     18.92 o 
  10   5   4      819.83      835.96     41.29 o 
  11   5   4       41.57       18.37     16.70 o 
 -12   6   4      281.16      277.21     31.03 o 
 -11   6   4       11.67       20.39     15.19 o 
 -10   6   4        8.14       -0.96     11.73 o 
  -9   6   4       52.52       42.98     12.10 o 
  -8   6   4     1286.09     1200.99     35.66 o 
  -7   6   4       73.09       61.84     11.18 o 
  -6   6   4     1053.61      963.34     28.69 o 
  -5   6   4      491.23      512.70     23.42 o 
  -4   6   4     5048.20     5097.30     72.80 o 
  -3   6   4     1794.30     1940.33     33.05 o 
  -2   6   4     2128.75     2133.30     49.53 o 
  -1   6   4      111.90      126.36      8.17 o 
   0   6   4       93.62       92.43      9.64 o 
   1   6   4       80.11      102.31      9.02 o 
   2   6   4     1279.50     1328.24     38.81 o 
   3   6   4      417.95      426.44     24.89 o 
   4   6   4     1932.91     2096.69     54.21 o 
   5   6   4       28.30       17.53     13.54 o 
   6   6   4      563.65      559.81     33.12 o 
   7   6   4      570.38      582.44     27.73 o 
   8   6   4      118.69       92.72     16.41 o 
   9   6   4       24.68       16.77     16.98 o 
  10   6   4      117.45       76.52     31.90 o 
 -11   7   4      163.04      134.77     22.24 o 
 -10   7   4       92.48       96.61     16.60 o 
  -9   7   4      322.30      398.23     25.35 o 
  -8   7   4      230.13      226.90     18.99 o 
  -7   7   4       79.29       75.83     11.82 o 
  -6   7   4        0.56        9.92      7.93 o 
  -5   7   4      224.62      257.68     16.56 o 
  -4   7   4      313.08      335.93     16.83 o 
  -3   7   4     2914.06     2843.71     43.03 o 
  -2   7   4      917.14      929.10     24.03 o 
  -1   7   4      326.67      314.78     14.07 o 
   0   7   4     4547.33     4275.81     75.65 o 
   1   7   4     1224.14     1264.30     27.61 o 
   2   7   4     1017.82     1060.42     29.86 o 
   3   7   4      267.40      246.20     16.98 o 
   4   7   4       90.76       58.92     10.86 o 
   5   7   4       50.71       70.10     15.14 o 
   6   7   4     2175.75     2209.90     87.33 o 
   7   7   4     2099.03     2136.57     76.82 o 
   8   7   4      672.58      818.81     48.46 o 
   9   7   4     1081.16     1039.20     44.74 o 
  10   7   4      237.83      186.29     26.33 o 
 -11   8   4      208.36      250.43     31.14 o 
 -10   8   4      104.06      126.45     18.38 o 
  -9   8   4      886.54      790.61     34.11 o 
  -8   8   4       38.26       49.42     11.95 o 
  -7   8   4     1438.93     1415.40     50.78 o 
  -6   8   4       21.39       12.41     10.16 o 
  -5   8   4     3500.27     3404.23     72.07 o 
  -4   8   4      177.69      195.96     37.01 o 
  -3   8   4     2573.92     2334.11     53.99 o 
  -2   8   4      182.07      183.38     12.01 o 
  -1   8   4        0.97        4.88      5.41 o 
   0   8   4      241.99      265.62     14.36 o 
   1   8   4       29.90       41.09      7.46 o 
   2   8   4      130.00       89.27     19.60 o 
   3   8   4     3854.06     3816.04     69.55 o 
   4   8   4      305.26      304.14     35.56 o 
   5   8   4      475.33      517.56     32.68 o 
   6   8   4        8.79       14.79     14.25 o 
   7   8   4     1269.23     1359.10     52.66 o 
   8   8   4       32.17       28.62     18.46 o 
   9   8   4       30.39       30.58     14.09 o 
 -10   9   4      109.75       69.94     24.65 o 
  -9   9   4      662.29      667.48     83.09 o 
  -8   9   4       28.64       37.94     18.38 o 
  -7   9   4      173.96      129.20     24.22 o 
  -6   9   4       21.34       -7.74     16.86 o 
  -5   9   4       91.06       88.22     20.31 o 
  -4   9   4      186.78      178.63     18.25 o 
  -3   9   4     1671.42     1707.17     39.98 o 
  -2   9   4        1.04        1.63      6.48 o 
  -1   9   4      381.99      433.43     18.23 o 
   0   9   4      717.92      641.66     21.90 o 
   1   9   4      934.56      988.10     26.59 o 
   2   9   4      616.31      566.70     25.25 o 
   3   9   4      301.49      300.53     20.46 o 
   4   9   4       20.67       13.04     13.41 o 
   5   9   4       34.50       44.47     16.72 o 
   6   9   4      185.53      188.16     25.08 o 
   7   9   4      155.75      128.15     23.81 o 
   8   9   4      228.22      228.26     48.24 o 
   9   9   4      437.91      356.68    100.01 o 
 -10  10   4       41.69       48.37     25.12 o 
  -9  10   4       37.45       12.61     20.45 o 
  -8  10   4      188.78      265.70     53.42 o 
  -7  10   4      122.46       98.17     23.52 o 
  -6  10   4     1068.91     1059.88     97.66 o 
  -5  10   4     1347.80     1394.65     61.12 o 
  -4  10   4     1223.40     1315.66     58.17 o 
  -3  10   4     1094.69     1158.17     41.66 o 
  -2  10   4       37.62       37.52     11.63 o 
  -1  10   4      449.90      467.18     23.43 o 
   0  10   4      209.37      217.11     18.20 o 
   1  10   4       15.78       13.34      8.51 o 
   2  10   4      152.90      171.05     19.02 o 
   3  10   4      230.58      240.68     19.95 o 
   4  10   4        8.04        6.79     14.00 o 
   5  10   4       14.51        8.10     13.96 o 
   6  10   4      276.26      232.85     27.97 o 
   7  10   4       78.26       92.92     22.65 o 
   8  10   4      257.09      252.32     31.41 o 
  -9  11   4       44.32       17.84     41.05 o 
  -8  11   4      222.47      285.29     38.51 o 
  -7  11   4       48.90       59.51     21.62 o 
  -6  11   4       64.34       75.37     40.97 o 
  -5  11   4        0.05       -1.93     25.64 o 
  -4  11   4      114.45       45.24     19.37 o 
  -3  11   4        5.88       14.28     11.08 o 
  -2  11   4      212.25      160.72     26.47 o 
  -1  11   4       19.45       -5.40     10.27 o 
   0  11   4      285.19      321.81     46.85 o 
   1  11   4      319.19      283.46     21.87 o 
   2  11   4     1200.49     1354.95     40.55 o 
   3  11   4      177.80      144.14     17.19 o 
   4  11   4       54.71       67.34     19.10 o 
   5  11   4       63.34       64.37     21.70 o 
   6  11   4       15.85       33.36     18.73 o 
   7  11   4      257.44      281.33     32.41 o 
  -8  12   4      192.71      157.40     33.31 o 
  -7  12   4      424.63      445.54     47.18 o 
  -6  12   4       75.19       74.76     25.30 o 
  -5  12   4       87.60       68.57     36.01 o 
  -4  12   4      753.06      700.75     50.56 o 
  -3  12   4        7.89        4.79     11.71 o 
  -2  12   4      434.21      379.38     30.23 o 
  -1  12   4      100.50      106.48     19.13 o 
   0  12   4      152.59      117.97     19.71 o 
   1  12   4       17.41       18.65     10.68 o 
   2  12   4     1177.32     1112.51     46.24 o 
   3  12   4       50.01       40.61     15.05 o 
   4  12   4     1630.82     1591.00     57.36 o 
   5  12   4       59.39       62.20     19.31 o 
   6  12   4      384.75      386.05     40.89 o 
  -7  13   4      393.76      331.52     48.93 o 
  -6  13   4       66.88       56.44     31.11 o 
  -5  13   4       31.97       28.78     22.03 o 
  -4  13   4       47.32       60.14     23.22 o 
  -3  13   4       13.05       12.64     14.15 o 
  -2  13   4       69.75      102.06     18.89 o 
  -1  13   4      404.15      359.31     31.96 o 
   0  13   4       37.82       42.42     15.91 o 
   1  13   4      342.25      313.82     25.37 o 
   2  13   4       55.99       45.50     14.20 o 
   3  13   4      250.93      251.58     28.64 o 
   4  13   4        0.02       13.23     16.67 o 
   5  13   4        3.99       -4.43     15.62 o 
  -5  14   4      524.23      554.89     52.99 o 
  -4  14   4       18.95       -9.35     18.86 o 
  -3  14   4      470.35      540.61     38.60 o 
  -2  14   4       25.17       14.90     14.52 o 
  -1  14   4       42.04       39.79     16.91 o 
   0  14   4       14.88       24.72     15.82 o 
   1  14   4        1.11        1.63     14.21 o 
   2  14   4      126.10      156.87     21.82 o 
   3  14   4      234.13      207.90     29.43 o 
   4  14   4       69.89       86.24     22.32 o 
  -2  15   4      259.74      269.72     30.85 o 
  -1  15   4      319.57      440.45     37.67 o 
   0  15   4      204.22      213.53     28.87 o 
   1  15   4      461.29      564.43     52.27 o 
 -13   0   5      297.62      388.68     67.10 o 
 -11   0   5      680.02      585.10     67.27 o 
  -9   0   5     4090.85     4408.23    159.92 o 
  -7   0   5      853.20      796.37     34.74 o 
  -5   0   5      364.83      453.96     23.38 o 
  -3   0   5      592.88      553.33     24.54 o 
  -1   0   5     4371.24     4458.87    113.28 o 
   1   0   5      250.20      288.55     24.92 o 
   3   0   5     2040.77     2273.70     82.68 o 
   5   0   5       78.62       80.19     22.13 o 
   7   0   5       60.73       77.12     25.73 o 
   9   0   5     1213.04     1320.27     85.70 o 
  11   0   5      709.43      587.71     72.08 o 
 -13   1   5      215.09      170.75     34.25 o 
 -12   1   5        0.72        8.70     19.05 o 
 -11   1   5      210.82      184.46     34.71 o 
 -10   1   5       17.08       -5.54     13.21 o 
  -9   1   5     1086.40     1093.60     38.86 o 
  -8   1   5      283.12      302.86     18.53 o 
  -7   1   5     1642.41     1616.84     34.13 o 
  -6   1   5       76.69       69.24      9.85 o 
  -5   1   5     7187.01     6876.76     86.81 o 
  -4   1   5     4722.55     4770.93     61.24 o 
  -3   1   5    13357.51    13419.79    145.01 o 
  -2   1   5     2399.55     2302.22     36.63 o 
  -1   1   5     2155.09     2174.07     49.72 o 
   0   1   5        0.78        2.78      4.29 o 
   1   1   5       31.18       25.05      7.62 o 
   2   1   5      542.40      531.76     24.25 o 
   3   1   5        3.41        5.62      7.39 o 
   4   1   5       49.56       46.39     11.84 o 
   5   1   5     2216.66     2343.61     93.40 o 
   6   1   5       17.81       17.72     12.81 o 
   7   1   5      126.53      128.36     60.81 o 
   8   1   5      136.90      177.57     27.02 o 
   9   1   5      639.52      652.60     51.25 o 
  10   1   5        2.03      -16.69     16.69 o 
  11   1   5       14.52       52.65     23.43 o 
 -13   2   5        0.20       -7.66     21.76 o 
 -12   2   5       54.16       18.71     19.92 o 
 -11   2   5        2.71      -14.51     14.51 o 
 -10   2   5      458.69      437.13     49.78 o 
  -9   2   5      683.98      673.78     35.30 o 
  -8   2   5     1417.49     1440.63     35.94 o 
  -7   2   5       96.70      108.54     13.72 o 
  -6   2   5       30.08       39.15      6.06 o 
  -5   2   5       10.89       16.71      3.17 o 
  -4   2   5       95.26       88.07     10.54 o 
  -3   2   5      181.48      195.55      7.90 o 
  -2   2   5     2968.36     2964.77     42.95 o 
  -1   2   5     1766.70     1802.62     31.05 o 
   0   2   5     2012.09     1982.14     33.66 o 
   1   2   5     4721.85     4604.88     94.97 o 
   2   2   5     8624.14     8964.12    152.37 o 
   3   2   5     2511.71     2377.13     60.76 o 
   4   2   5     1697.28     1763.51     53.77 o 
   5   2   5      177.66      194.44     21.72 o 
   6   2   5       21.44        1.44     11.56 o 
   7   2   5       65.55       45.88     17.35 o 
   8   2   5      202.75      238.77     30.64 o 
   9   2   5      673.37      685.55     47.33 o 
  10   2   5     1007.25     1155.79     59.55 o 
  11   2   5      170.66      161.56     41.05 o 
 -13   3   5       44.11       34.19     23.69 o 
 -12   3   5      157.82      106.41     28.27 o 
 -11   3   5       35.61       39.18     20.15 o 
 -10   3   5      187.46      185.16     32.21 o 
  -9   3   5      107.86       70.12     14.58 o 
  -8   3   5      703.49      704.00     26.20 o 
  -7   3   5       16.72       22.96      7.80 o 
  -6   3   5      539.24      596.24     25.22 o 
  -5   3   5       17.16       22.51      7.21 o 
  -4   3   5     7380.37     7466.51    169.45 o 
  -3   3   5        3.42        7.33      5.97 o 
  -2   3   5     7212.82     7391.02     87.44 o 
  -1   3   5      123.67      135.22      8.91 o 
   0   3   5     3000.54     3169.56     46.97 o 
   1   3   5     1762.03     1840.22     37.96 o 
   2   3   5      576.15      671.41     21.75 o 
   3   3   5        0.10       -0.81      5.20 o 
   4   3   5     3696.91     3531.17     63.93 o 
   5   3   5      313.69      299.58     20.30 o 
   6   3   5     4770.80     4625.44     83.25 o 
   7   3   5      444.04      395.57     33.95 o 
   8   3   5      303.64      247.67     49.08 o 
   9   3   5        9.43        1.70     19.35 o 
  10   3   5        1.14       -3.42     18.60 o 
  11   3   5       55.59      109.46     29.55 o 
 -12   4   5       28.03       26.77     21.17 o 
 -11   4   5      233.53      237.31     30.16 o 
 -10   4   5       45.22       59.69     15.39 o 
  -9   4   5      643.86      683.26     44.26 o 
  -8   4   5     1291.12     1247.03     35.14 o 
  -7   4   5      343.10      341.59     19.33 o 
  -6   4   5      705.95      707.99     24.53 o 
  -5   4   5      777.32      833.99     28.39 o 
  -4   4   5      411.52      434.70     20.51 o 
  -3   4   5        1.98        9.17      6.27 o 
  -2   4   5     5679.57     5888.20     72.95 o 
  -1   4   5      678.35      775.50     15.71 o 
   0   4   5    11963.25    12068.77    115.81 o 
   1   4   5     1414.42     1291.82     29.96 o 
   2   4   5     1458.06     1342.88     32.77 o 
   3   4   5     3827.75     3676.47     64.34 o 
   4   4   5       19.13       14.54      8.08 o 
   5   4   5     1073.81     1070.70     34.76 o 
   6   4   5     1422.54     1439.77     42.51 o 
   7   4   5      297.48      290.54     42.22 o 
   8   4   5       13.01        5.71     11.53 o 
   9   4   5      922.18      907.37     53.66 o 
  10   4   5      342.23      371.72     43.54 o 
 -12   5   5      109.53       95.30     21.52 o 
 -11   5   5      286.70      298.72     41.46 o 
 -10   5   5        3.18      -10.73     11.19 o 
  -9   5   5        7.10        1.59      9.62 o 
  -8   5   5      145.37      116.09     14.47 o 
  -7   5   5      234.22      221.84     17.13 o 
  -6   5   5        1.24       -5.53      5.53 o 
  -5   5   5     2789.50     2824.10     51.01 o 
  -4   5   5       91.02       89.26     11.75 o 
  -3   5   5     5810.08     5682.47     57.82 o 
  -2   5   5       43.81       24.45      5.60 o 
  -1   5   5      331.95      360.36     14.47 o 
   0   5   5      476.35      466.18     18.11 o 
   1   5   5      553.26      575.88     21.28 o 
   2   5   5      492.82      551.18     55.97 o 
   3   5   5     2727.80     2619.29    102.64 o 
   4   5   5       99.40      115.36     13.78 o 
   5   5   5     2240.88     2090.77     50.75 o 
   6   5   5       34.51       51.96     17.31 o 
   7   5   5      914.63     1061.17     49.73 o 
   8   5   5       31.78       14.34     17.02 o 
   9   5   5      103.64       85.21     18.35 o 
  10   5   5        1.27       -1.75     20.17 o 
 -12   6   5        8.19       27.45     16.73 o 
 -11   6   5       41.82       16.67     14.37 o 
 -10   6   5      113.20      156.97     21.20 o 
  -9   6   5     1633.59     1660.62     45.21 o 
  -8   6   5       16.89       25.41      9.81 o 
  -7   6   5      727.12      753.72     27.30 o 
  -6   6   5        4.82       -0.85      7.03 o 
  -5   6   5       51.09       33.31     10.17 o 
  -4   6   5       14.88       22.20      7.25 o 
  -3   6   5      568.38      640.49     17.35 o 
  -2   6   5      710.44      682.28     18.80 o 
  -1   6   5     1397.25     1388.58     31.58 o 
   0   6   5        0.79        4.01      5.34 o 
   1   6   5     1566.57     1573.48     37.04 o 
   2   6   5      557.06      486.62     31.33 o 
   3   6   5     1604.04     1656.08     58.32 o 
   4   6   5      284.96      233.09     52.67 o 
   5   6   5      170.27      166.45     26.34 o 
   6   6   5        6.26       -3.77      8.52 o 
   7   6   5       43.50       38.01     22.78 o 
   8   6   5      178.03      147.68     26.80 o 
   9   6   5      959.83      933.74     43.08 o 
  10   6   5       76.26       94.19     21.08 o 
 -11   7   5       17.40       27.33     16.50 o 
 -10   7   5        2.60       -4.00     11.25 o 
  -9   7   5      154.53      157.08     18.49 o 
  -8   7   5      323.51      371.80     23.41 o 
  -7   7   5     1129.80     1265.57     44.82 o 
  -6   7   5      411.91      388.86     21.18 o 
  -5   7   5     1397.36     1436.13     35.63 o 
  -4   7   5     3554.73     3611.80     59.75 o 
  -3   7   5      443.80      406.39     25.21 o 
  -2   7   5     1958.76     1888.97     37.71 o 
  -1   7   5       36.54       35.97      8.66 o 
   0   7   5      796.16      849.46     28.80 o 
   1   7   5      284.33      329.11     20.67 o 
   2   7   5      616.46      640.78     55.88 o 
   3   7   5       49.90       58.16     16.09 o 
   4   7   5      351.15      377.80     34.35 o 
   5   7   5     1363.02     1407.32     62.20 o 
   6   7   5      369.84      408.74     39.71 o 
   7   7   5      459.41      400.09     38.43 o 
   8   7   5      308.52      220.62     24.29 o 
   9   7   5      200.08      205.81     40.71 o 
 -11   8   5        0.31      -13.51     13.51 o 
 -10   8   5      390.00      400.93     28.32 o 
  -9   8   5       82.53       86.93     16.16 o 
  -8   8   5      329.60      316.53     27.62 o 
  -7   8   5        6.83       21.80     12.07 o 
  -6   8   5      106.31       80.91     20.71 o 
  -5   8   5       45.24       72.75     13.74 o 
  -4   8   5      306.61      293.85     31.77 o 
  -3   8   5       43.11       31.65      9.83 o 
  -2   8   5     1461.70     1591.23     44.59 o 
  -1   8   5      110.71      108.99     11.76 o 
   0   8   5     1170.62     1292.02     29.84 o 
   1   8   5      128.32      106.00     10.80 o 
   2   8   5     1864.44     1911.01     48.00 o 
   3   8   5        4.00       -6.33      7.53 o 
   4   8   5      508.88      505.08     31.98 o 
   5   8   5       50.86       68.08     22.86 o 
   6   8   5       63.42       20.70     18.85 o 
   7   8   5       23.41       18.88     20.82 o 
   8   8   5      255.88      236.07     42.29 o 
   9   8   5       14.07       -1.31     14.12 o 
 -10   9   5       12.23       16.58     20.77 o 
  -9   9   5        6.11       -6.43     18.49 o 
  -8   9   5      368.48      381.91     29.95 o 
  -7   9   5       50.19       50.54     14.41 o 
  -6   9   5      650.31      662.70     34.89 o 
  -5   9   5      408.47      438.04     28.02 o 
  -4   9   5     2526.81     2484.79     62.33 o 
  -3   9   5        6.43       18.96     10.28 o 
  -2   9   5     1670.08     1654.82     56.02 o 
  -1   9   5     1083.21     1101.61     28.25 o 
   0   9   5     2229.12     2123.30     53.71 o 
   1   9   5      294.79      333.13     18.00 o 
   2   9   5      251.43      289.91     17.43 o 
   3   9   5       40.26       47.77     11.72 o 
   4   9   5      296.61      248.78     26.08 o 
   5   9   5       45.95       93.86     20.18 o 
   6   9   5      746.55      633.15     44.68 o 
   7   9   5        6.39       22.42     22.74 o 
   8   9   5      578.67      685.27     56.74 o 
 -10  10   5      199.57      144.53     31.98 o 
  -9  10   5      200.48      172.08     32.24 o 
  -8  10   5      230.19      229.86     35.75 o 
  -7  10   5      239.78      149.42     28.02 o 
  -6  10   5      225.00      320.81     64.69 o 
  -5  10   5      215.90      283.14     34.49 o 
  -4  10   5      506.15      491.84     40.62 o 
  -3  10   5       12.78       29.54     15.40 o 
  -2  10   5      473.40      566.54     82.60 o 
  -1  10   5     1555.65     1448.48     47.58 o 
   0  10   5      697.95      605.42     42.22 o 
   1  10   5     1440.85     1427.23     40.00 o 
   2  10   5     1420.16     1533.75     42.28 o 
   3  10   5      980.28      967.23     35.50 o 
   4  10   5      589.59      620.09     38.08 o 
   5  10   5       48.91       71.54     20.89 o 
   6  10   5        0.86        0.81     16.63 o 
   7  10   5        3.38        3.47     17.49 o 
   8  10   5       52.85       14.51     25.71 o 
  -9  11   5       21.10       32.39     23.60 o 
  -8  11   5        0.92        1.91     20.01 o 
  -7  11   5       40.40       48.41     39.84 o 
  -6  11   5      143.06      193.07     31.77 o 
  -5  11   5      645.25      626.11     75.47 o 
  -4  11   5      449.91      508.69     42.66 o 
  -3  11   5      801.44      783.53     50.04 o 
  -2  11   5        4.84        1.44     10.86 o 
  -1  11   5       46.69       41.37     14.07 o 
   0  11   5      214.73      201.59     42.81 o 
   1  11   5      706.13      668.62     43.03 o 
   2  11   5      129.41      167.00     21.35 o 
   3  11   5      111.01      102.76     19.16 o 
   4  11   5        3.48        0.16     15.89 o 
   5  11   5      668.17      660.50     42.14 o 
   6  11   5        4.51       -3.89     16.63 o 
   7  11   5     1032.43      930.95     88.71 o 
  -8  12   5       54.18       41.51     24.70 o 
  -7  12   5      308.49      273.18     40.01 o 
  -6  12   5      141.10      217.06     35.71 o 
  -5  12   5       70.38       59.86     23.39 o 
  -4  12   5        0.18       34.76     18.23 o 
  -3  12   5      857.13      806.63     52.88 o 
  -2  12   5      215.39      268.94     26.97 o 
  -1  12   5     1323.03     1486.35     58.11 o 
   0  12   5      191.65      148.54     21.69 o 
   1  12   5     1454.26     1347.61     50.58 o 
   2  12   5      252.64      300.31     23.95 o 
   3  12   5      483.48      545.89     37.24 o 
   4  12   5       23.69        8.03     16.54 o 
   5  12   5       27.04       17.91     18.48 o 
   6  12   5        0.54       10.38     19.93 o 
  -6  13   5      232.95      202.83     41.49 o 
  -5  13   5      128.10      129.91     52.09 o 
  -4  13   5      810.49      847.23     58.42 o 
  -3  13   5      265.53      337.43     40.39 o 
  -2  13   5     2081.01     2082.10     66.14 o 
  -1  13   5       85.23       95.51     20.18 o 
   0  13   5      244.63      230.53     48.19 o 
   1  13   5       18.59       -8.64     11.53 o 
   2  13   5        3.92       -5.62     12.95 o 
   3  13   5       36.30       -6.52     14.95 o 
   4  13   5      259.54      199.03     27.79 o 
   5  13   5       83.40       46.23     21.78 o 
  -5  14   5        4.51       -8.94     20.13 o 
  -4  14   5        2.08        0.55     20.72 o 
  -3  14   5      141.63      171.93     33.45 o 
  -2  14   5      208.88      210.89     28.28 o 
  -1  14   5       10.92        2.92     15.17 o 
   0  14   5      443.09      444.87     36.84 o 
   1  14   5        1.77        0.67     14.60 o 
   2  14   5      690.41      773.89     58.63 o 
   3  14   5       79.68       65.91     44.33 o 
 -12   0   6       71.51       82.63     39.00 o 
 -10   0   6      313.43      308.48     50.93 o 
  -8   0   6      874.45      870.64     63.10 o 
  -6   0   6     2372.27     2399.67     58.25 o 
  -4   0   6     2616.86     2701.04     59.65 o 
  -2   0   6     4244.93     4205.04    159.75 o 
   0   0   6     2857.77     2897.53     64.64 o 
   2   0   6     3608.32     3726.14    113.33 o 
   4   0   6     2264.09     2226.60     90.91 o 
   6   0   6     1564.17     1517.85     81.52 o 
   8   0   6     1255.01     1473.93     90.39 o 
  10   0   6      276.51      284.79     54.00 o 
 -13   1   6       17.73       16.50     22.26 o 
 -12   1   6      328.46      269.66     37.94 o 
 -11   1   6       77.13       76.09     24.45 o 
 -10   1   6       71.66       72.94     36.85 o 
  -9   1   6      335.76      320.57     51.54 o 
  -8   1   6     1407.27     1356.84     60.35 o 
  -7   1   6        2.15        6.95      7.50 o 
  -6   1   6      816.09      906.24     24.77 o 
  -5   1   6     3601.45     3268.91     73.26 o 
  -4   1   6    11037.83    10762.73    122.54 o 
  -3   1   6       73.47       92.08      8.19 o 
  -2   1   6      612.63      665.39     31.90 o 
  -1   1   6       30.69       34.52      6.81 o 
   0   1   6     1151.29     1180.59     26.19 o 
   1   1   6     1220.02     1123.23     36.41 o 
   2   1   6     1483.64     1448.84     44.30 o 
   3   1   6     3081.83     2962.67     72.29 o 
   4   1   6     2578.36     2551.46    102.09 o 
   5   1   6     1179.93     1304.15     50.01 o 
   6   1   6       97.03       96.80     19.75 o 
   7   1   6        0.08      -12.37     12.37 o 
   8   1   6       41.04       12.46     16.52 o 
   9   1   6       48.35       47.69     20.21 o 
  10   1   6      408.70      460.04     45.76 o 
 -13   2   6      400.16      433.40     50.30 o 
 -12   2   6       36.89       40.63     25.67 o 
 -11   2   6      392.16      406.53     42.29 o 
 -10   2   6        0.68        0.24     14.53 o 
  -9   2   6     1029.18     1075.30     39.21 o 
  -8   2   6       12.14       15.76      9.20 o 
  -7   2   6      205.81      217.35     21.17 o 
  -6   2   6     1156.87     1112.90     34.00 o 
  -5   2   6     4330.92     4143.98     56.50 o 
  -4   2   6      716.14      741.70     24.79 o 
  -3   2   6     7625.07     7783.93    111.09 o 
  -2   2   6     5897.52     6069.25     77.46 o 
  -1   2   6     2419.23     2516.43     41.33 o 
   0   2   6     1004.13     1079.29     25.28 o 
   1   2   6      146.15      155.96     16.09 o 
   2   2   6      499.85      425.99     26.02 o 
   3   2   6       97.21      104.29     15.23 o 
   4   2   6     1378.18     1485.33     51.32 o 
   5   2   6     2228.57     2282.88     69.05 o 
   6   2   6     1822.60     1965.47     84.60 o 
   7   2   6      306.20      312.17     32.78 o 
   8   2   6      205.94      199.50     29.84 o 
   9   2   6     1426.69     1454.24    116.87 o 
  10   2   6       99.30       93.03     27.00 o 
 -12   3   6        6.21       -5.10     16.94 o 
 -11   3   6        1.58        3.81     17.14 o 
 -10   3   6      256.23      281.15     25.95 o 
  -9   3   6     1398.06     1389.09     38.66 o 
  -8   3   6       57.06       63.91     14.30 o 
  -7   3   6     1319.94     1318.90     40.25 o 
  -6   3   6       46.50       54.53     18.22 o 
  -5   3   6     1646.00     1600.64     40.73 o 
  -4   3   6        8.09        4.43      8.87 o 
  -3   3   6      118.70      116.23      8.17 o 
  -2   3   6      736.39      727.16     19.04 o 
  -1   3   6    10229.57    10192.92    120.43 o 
   0   3   6       16.45       16.18      5.37 o 
   1   3   6     8054.40     8536.37    148.82 o 
   2   3   6     1856.74     2084.37     57.43 o 
   3   3   6     4569.82     4944.48    104.42 o 
   4   3   6       28.22       22.27     27.84 o 
   5   3   6     2142.32     1940.54    141.03 o 
   6   3   6      556.26      435.78     34.89 o 
   7   3   6      320.16      318.27     33.18 o 
   8   3   6       36.72       59.29     37.55 o 
   9   3   6      698.91      828.49     54.38 o 
  10   3   6       25.48       42.62     23.31 o 
 -12   4   6      208.26      190.24     34.07 o 
 -11   4   6      142.14      127.84     28.48 o 
 -10   4   6      714.50      668.37     36.54 o 
  -9   4   6      678.07      656.49     28.92 o 
  -8   4   6      416.75      433.26     23.19 o 
  -7   4   6      154.74      174.70     16.01 o 
  -6   4   6      843.85      790.91     29.91 o 
  -5   4   6       28.90       48.11     19.04 o 
  -4   4   6     2854.00     3075.47     60.80 o 
  -3   4   6     1629.99     1596.65     40.09 o 
  -2   4   6     8017.80     8028.45    111.41 o 
  -1   4   6     1366.72     1374.77     28.88 o 
   0   4   6     2910.79     2976.35     47.94 o 
   1   4   6     1011.44     1029.63     30.16 o 
   2   4   6       40.36       85.02     10.51 o 
   3   4   6       57.51       56.43     10.39 o 
   4   4   6      501.65      519.74     25.17 o 
   5   4   6     2152.12     2060.25     50.68 o 
   6   4   6      112.52      103.02     15.52 o 
   7   4   6       78.61       90.05     21.59 o 
   8   4   6       16.84       28.21     16.25 o 
   9   4   6      400.97      415.20     42.63 o 
  10   4   6       42.12       36.85     28.16 o 
 -12   5   6       33.74       51.61     23.11 o 
 -11   5   6        4.29      -11.01     12.81 o 
 -10   5   6      220.92      190.99     23.15 o 
  -9   5   6      138.04      113.06     16.23 o 
  -8   5   6      872.31      869.29     30.84 o 
  -7   5   6       26.89       33.04      9.58 o 
  -6   5   6      116.06      110.15     20.60 o 
  -5   5   6      613.74      600.67     59.91 o 
  -4   5   6      327.88      368.00     20.86 o 
  -3   5   6       44.21       41.72      9.62 o 
  -2   5   6      711.60      719.14     19.26 o 
  -1   5   6       88.94       82.98      6.99 o 
   0   5   6     2624.31     2484.91     36.25 o 
   1   5   6       47.94       28.30     11.08 o 
   2   5   6     3358.00     3304.50     60.48 o 
   3   5   6      231.73      265.24     25.73 o 
   4   5   6     1947.76     1890.24     47.59 o 
   5   5   6      324.26      378.95     24.24 o 
   6   5   6        7.30       -0.68      9.29 o 
   7   5   6       53.23       33.91     12.55 o 
   8   5   6      321.92      336.55     28.20 o 
   9   5   6       21.87       -5.64     16.85 o 
  10   5   6      466.63      470.14     55.77 o 
 -12   6   6       62.68       26.16     23.91 o 
 -11   6   6      244.01      308.88     30.59 o 
 -10   6   6      245.48      242.29     22.62 o 
  -9   6   6       91.65       92.48     16.82 o 
  -8   6   6       48.66       52.03     11.36 o 
  -7   6   6       42.89       34.16     10.40 o 
  -6   6   6       80.88      105.03     13.94 o 
  -5   6   6      334.77      349.38     21.01 o 
  -4   6   6     2099.53     2225.60     51.07 o 
  -3   6   6      136.72      121.84     13.77 o 
  -2   6   6     3760.88     3705.86     59.87 o 
  -1   6   6      343.09      312.56     30.78 o 
   0   6   6     2015.12     2083.20     39.92 o 
   1   6   6       97.52      113.86     18.14 o 
   2   6   6       63.36       66.90      9.42 o 
   3   6   6      238.97      179.67     16.50 o 
   4   6   6      326.54      316.49     22.07 o 
   5   6   6      318.54      347.31     24.60 o 
   6   6   6      275.73      312.34     25.37 o 
   7   6   6      495.91      504.48     37.06 o 
   8   6   6      452.28      442.32     31.63 o 
   9   6   6       37.15       50.32     16.27 o 
 -11   7   6        3.13       -6.61     14.87 o 
 -10   7   6      205.97      172.19     22.76 o 
  -9   7   6      197.16      210.36     32.94 o 
  -8   7   6      467.45      512.87     27.08 o 
  -7   7   6      680.45      671.03     35.35 o 
  -6   7   6       27.64       43.51     10.40 o 
  -5   7   6      689.64      681.96     25.50 o 
  -4   7   6        6.99       11.92      7.07 o 
  -3   7   6        8.31        3.83      9.46 o 
  -2   7   6     1300.29     1328.53     79.70 o 
  -1   7   6     1158.14     1107.48     33.40 o 
   0   7   6      664.70      705.97     28.04 o 
   1   7   6     1270.90     1232.79     38.40 o 
   2   7   6      412.44      412.60     32.40 o 
   3   7   6      554.79      672.66     42.61 o 
   4   7   6      526.04      516.43     24.58 o 
   5   7   6       24.37       46.84     15.40 o 
   6   7   6       44.32       26.78     13.02 o 
   7   7   6        0.72       -0.05     12.20 o 
   8   7   6       14.74       29.85     14.68 o 
   9   7   6       55.89       17.38     15.23 o 
 -11   8   6      175.09      202.51     55.68 o 
 -10   8   6        1.18       12.45     15.17 o 
  -9   8   6        6.69        4.71     13.09 o 
  -8   8   6       57.70       31.64     17.67 o 
  -7   8   6       66.51       72.21     15.96 o 
  -6   8   6       34.35       10.29     10.52 o 
  -5   8   6      702.29      718.61     47.92 o 
  -4   8   6       93.91       95.62     15.83 o 
  -3   8   6       62.04       76.17     13.81 o 
  -2   8   6        1.54        5.92     10.11 o 
  -1   8   6      141.25      141.55     20.91 o 
   0   8   6       76.30       70.30     12.64 o 
   1   8   6     1213.93     1223.66     40.90 o 
   2   8   6        0.05        4.88     12.90 o 
   3   8   6      767.66      710.45     44.20 o 
   4   8   6       96.00      113.20     31.40 o 
   5   8   6      624.86      547.74     80.89 o 
   6   8   6      177.08      215.31     23.74 o 
   7   8   6      780.71      838.79     48.43 o 
   8   8   6        3.87      -12.94     12.94 o 
 -10   9   6       49.63       54.61     20.09 o 
  -9   9   6      544.62      600.44     38.58 o 
  -8   9   6       31.59       25.56     14.25 o 
  -7   9   6     1334.86     1499.80     51.76 o 
  -6   9   6      143.61      167.04     21.04 o 
  -5   9   6     1217.14     1274.03     44.72 o 
  -4   9   6       25.75       31.20     12.52 o 
  -3   9   6       83.45       69.89     13.94 o 
  -2   9   6      184.00      241.43     22.13 o 
  -1   9   6     2084.39     1941.38     63.03 o 
   0   9   6     1520.69     1419.04     37.35 o 
   1   9   6     1776.20     1839.23     43.75 o 
   2   9   6       35.50       64.43     11.66 o 
   3   9   6      329.93      408.43     38.50 o 
   4   9   6        5.23       -3.43     17.42 o 
   5   9   6      262.35      279.73     45.19 o 
   6   9   6      269.19      301.82     39.47 o 
   7   9   6        9.91        3.81     13.94 o 
   8   9   6       11.60       -0.76     14.87 o 
  -9  10   6      167.06      194.05     57.74 o 
  -8  10   6       12.68        4.34     19.61 o 
  -7  10   6       54.60       63.97     22.79 o 
  -6  10   6      330.50      384.25     40.05 o 
  -5  10   6     1036.53     1077.29     57.19 o 
  -4  10   6      584.81      596.63     44.12 o 
  -3  10   6     2088.11     2097.90     75.06 o 
  -2  10   6     2110.11     2157.01     75.30 o 
  -1  10   6      492.65      484.48     38.20 o 
   0  10   6     1211.39     1153.93    113.33 o 
   1  10   6      208.66      195.06     24.61 o 
   2  10   6        0.36        2.42      9.41 o 
   3  10   6      393.51      388.08     38.84 o 
   4  10   6     1172.89     1160.13     85.09 o 
   5  10   6      452.38      487.25     46.85 o 
   6  10   6      197.14      219.73     80.31 o 
   7  10   6      231.21      241.55     24.84 o 
  -9  11   6       12.99       -6.53     43.25 o 
  -8  11   6      229.47      192.49     33.43 o 
  -7  11   6       24.44       10.73     31.67 o 
  -6  11   6      393.11      288.32     44.93 o 
  -5  11   6      134.12      154.21     29.15 o 
  -4  11   6      115.25       89.48     21.75 o 
  -3  11   6       14.12       10.90     14.60 o 
  -2  11   6      221.28      248.36     41.66 o 
  -1  11   6      188.47      192.11     34.30 o 
   0  11   6     1845.46     1655.41    112.32 o 
   1  11   6        0.59        0.44     18.83 o 
   2  11   6     1381.04     1388.15     49.23 o 
   3  11   6        6.76      -14.94     14.94 o 
   4  11   6      564.27      641.85     50.14 o 
   5  11   6        6.51        4.28     20.51 o 
   6  11   6       67.89       82.51     67.04 o 
  -7  12   6        8.92       12.46     20.72 o 
  -6  12   6      318.80      334.45     54.29 o 
  -5  12   6       13.83       15.01     17.36 o 
  -4  12   6      690.94      699.35     51.85 o 
  -3  12   6      169.24      143.05     32.07 o 
  -2  12   6     1077.30     1213.77     60.90 o 
  -1  12   6       99.49       77.87     25.23 o 
   0  12   6      671.94      830.08     89.49 o 
   1  12   6      107.02       67.13     31.58 o 
   2  12   6        0.35       -9.95     12.34 o 
   3  12   6        0.31      -13.94     13.94 o 
   4  12   6      157.10      116.90     29.68 o 
   5  12   6       82.63       68.36     27.24 o 
  -6  13   6        0.62       11.01     21.72 o 
  -5  13   6      151.66      140.32     35.08 o 
  -4  13   6        0.23       10.01     18.11 o 
  -3  13   6       18.67       18.83     18.81 o 
  -2  13   6       16.01       19.74     19.91 o 
  -1  13   6      368.97      323.57     38.95 o 
   0  13   6      272.88      279.23     37.47 o 
   1  13   6      437.77      513.82     45.14 o 
   2  13   6      469.47      544.35     75.21 o 
   3  13   6      967.80      896.62     61.63 o 
   4  13   6      199.11      131.41     30.79 o 
  -4  14   6        3.92      -10.15     18.08 o 
  -3  14   6      527.44      526.04     50.57 o 
  -2  14   6      218.43      234.99     36.16 o 
  -1  14   6      367.29      318.41     40.31 o 
   0  14   6        0.46       14.34     18.24 o 
   1  14   6      187.12      169.21     34.68 o 
   2  14   6       23.60       64.16     30.91 o 
 -13   0   7        6.85       20.05     32.85 o 
 -11   0   7       11.06        8.34     25.32 o 
  -9   0   7      442.54      516.61     60.14 o 
  -7   0   7     1956.84     1881.67     92.48 o 
  -5   0   7     1333.80     1323.74     73.01 o 
  -3   0   7      300.10      337.53     21.89 o 
  -1   0   7     1155.66     1136.18     39.08 o 
   1   0   7     2187.78     2309.86     82.92 o 
   3   0   7     4747.63     4415.88    138.25 o 
   5   0   7     4106.08     3879.68    138.42 o 
   7   0   7     1646.30     1752.69     96.53 o 
   9   0   7      177.86      151.46     44.27 o 
 -12   1   7       63.03       59.66     25.17 o 
 -11   1   7      781.43      793.17     55.93 o 
 -10   1   7       16.80        7.30     16.25 o 
  -9   1   7     2069.39     2028.62    105.14 o 
  -8   1   7       86.66       73.70     18.50 o 
  -7   1   7      383.35      381.17     22.55 o 
  -6   1   7     1346.93     1281.13     48.97 o 
  -5   1   7       73.38       54.68      7.00 o 
  -4   1   7      229.95      225.56     23.26 o 
  -3   1   7     1160.36     1205.54     27.57 o 
  -2   1   7     1230.49     1317.28     29.88 o 
  -1   1   7     1572.34     1593.34     33.17 o 
   0   1   7      837.60      882.81     24.14 o 
   1   1   7        3.88       -6.36      6.48 o 
   2   1   7     1586.25     1532.21     48.60 o 
   3   1   7       95.09       98.02     16.47 o 
   4   1   7      300.79      318.56     27.80 o 
   5   1   7      281.39      251.01     27.53 o 
   6   1   7      224.94      245.03     29.67 o 
   7   1   7      221.81      194.50     28.56 o 
   8   1   7      461.16      444.52     41.22 o 
   9   1   7      822.61      958.36    111.25 o 
  10   1   7      970.44     1245.04    146.51 o 
 -12   2   7       73.75       48.76     22.97 o 
 -11   2   7        0.08      -12.42     16.56 o 
 -10   2   7       69.91       53.96     19.41 o 
  -9   2   7      279.33      242.38     31.58 o 
  -8   2   7      492.22      514.57     38.13 o 
  -7   2   7     1875.47     1925.90     58.44 o 
  -6   2   7      328.16      346.07     27.43 o 
  -5   2   7        3.46       -3.32      6.39 o 
  -4   2   7     1113.64     1200.05     32.79 o 
  -3   2   7       60.14       89.05      8.94 o 
  -2   2   7       43.99       50.11     12.40 o 
  -1   2   7     1666.89     1628.19     33.51 o 
   0   2   7     4585.39     4351.21     64.04 o 
   1   2   7      132.43      142.85     17.28 o 
   2   2   7     1786.42     1603.26     52.21 o 
   3   2   7       82.63      152.73     47.80 o 
   4   2   7     5546.93     5647.42    120.68 o 
   5   2   7      848.41      926.30     44.36 o 
   6   2   7        3.08       19.19     28.71 o 
   7   2   7        5.26       -1.54     13.89 o 
   8   2   7       10.75       -6.42     16.31 o 
   9   2   7       19.36       17.81     20.01 o 
  10   2   7      187.17      186.85     34.39 o 
 -12   3   7      563.55      603.34     53.55 o 
 -11   3   7       24.64       16.11     19.00 o 
 -10   3   7      379.70      321.61     37.54 o 
  -9   3   7      141.87      150.99     16.59 o 
  -8   3   7      120.16      130.59     37.49 o 
  -7   3   7       41.78       18.84      9.43 o 
  -6   3   7      913.90      947.47     38.46 o 
  -5   3   7      226.60      226.92     18.35 o 
  -4   3   7      622.45      664.88     26.83 o 
  -3   3   7       58.82       46.18      7.27 o 
  -2   3   7     4873.71     4865.83     67.92 o 
  -1   3   7      530.37      603.76     23.46 o 
   0   3   7     2572.80     2734.06     47.31 o 
   1   3   7      205.70      186.11     21.13 o 
   2   3   7      759.71      852.34     36.79 o 
   3   3   7       92.76       96.78     17.97 o 
   4   3   7      638.95      646.70     60.06 o 
   5   3   7      264.84      313.83     30.80 o 
   6   3   7      410.08      514.92     39.37 o 
   7   3   7      202.60      235.82     31.22 o 
   8   3   7      657.60      486.53     43.09 o 
   9   3   7       16.15       18.72     21.12 o 
  10   3   7      523.25      505.42     50.36 o 
 -12   4   7       11.22       22.73     20.84 o 
 -11   4   7       16.86       15.33     19.52 o 
 -10   4   7       32.90       38.49     20.45 o 
  -9   4   7        2.94        2.71      9.81 o 
  -8   4   7      661.53      688.44     28.69 o 
  -7   4   7      473.24      441.66     26.40 o 
  -6   4   7     1026.99     1059.64     36.25 o 
  -5   4   7      731.70      695.80     28.61 o 
  -4   4   7     2597.06     2742.98     59.05 o 
  -3   4   7       15.37       16.60      9.31 o 
  -2   4   7      335.82      306.75     20.51 o 
  -1   4   7       64.09       54.78      8.26 o 
   0   4   7     1317.54     1291.75     30.49 o 
   1   4   7     1030.46     1021.21     34.17 o 
   2   4   7     1955.41     1978.33     59.73 o 
   3   4   7     1247.38     1390.87     96.10 o 
   4   4   7     3464.86     3266.73     87.57 o 
   5   4   7      909.68      749.10     42.41 o 
   6   4   7        2.28      -11.11     13.89 o 
   7   4   7       39.96       54.29     24.10 o 
   8   4   7        2.64       -1.24     16.58 o 
   9   4   7        1.56       -9.47     18.89 o 
 -12   5   7        5.69       24.57     21.62 o 
 -11   5   7      509.57      531.82     48.07 o 
 -10   5   7       44.81       24.20     15.18 o 
  -9   5   7     1540.12     1593.73     44.92 o 
  -8   5   7      226.83      245.90     20.25 o 
  -7   5   7      151.50      160.49     18.63 o 
  -6   5   7        7.57        6.50     11.66 o 
  -5   5   7      379.99      399.30     24.52 o 
  -4   5   7       48.43       60.17     15.51 o 
  -3   5   7     4054.27     4101.59     81.82 o 
  -2   5   7      740.51      770.21     21.63 o 
  -1   5   7     6241.35     6509.59     86.88 o 
   0   5   7      906.00      852.81     24.82 o 
   1   5   7     1017.45      991.70     27.40 o 
   2   5   7      398.06      406.50     21.18 o 
   3   5   7      188.52      191.38     17.39 o 
   4   5   7      117.95      112.96     15.82 o 
   5   5   7      581.96      549.58     29.28 o 
   6   5   7      226.22      203.69     49.54 o 
   7   5   7     1019.83     1015.36     55.10 o 
   8   5   7        7.25        5.38     19.42 o 
   9   5   7      293.82      292.82     38.96 o 
 -11   6   7        0.61       -7.68     13.58 o 
 -10   6   7       73.10       74.99     15.76 o 
  -9   6   7       73.30       72.29     14.90 o 
  -8   6   7       36.68       42.30     11.61 o 
  -7   6   7      612.37      701.01     59.07 o 
  -6   6   7      572.54      674.64     31.10 o 
  -5   6   7      914.19      930.04     45.60 o 
  -4   6   7      224.73      228.85     19.13 o 
  -3   6   7      146.77      172.73     17.00 o 
  -2   6   7      110.05      128.20     30.37 o 
  -1   6   7       70.97       73.29      7.98 o 
   0   6   7      138.19      183.77     13.81 o 
   1   6   7     1647.03     1635.84     30.98 o 
   2   6   7      772.50      755.67     27.90 o 
   3   6   7     2256.82     2136.28     51.35 o 
   4   6   7      158.86      100.57     15.41 o 
   5   6   7     1455.35     1494.87     70.59 o 
   6   6   7       88.04       84.91     24.15 o 
   7   6   7      109.91      106.84     18.83 o 
   8   6   7      113.57      106.52     27.80 o 
   9   6   7        0.42       -6.12     20.19 o 
 -11   7   7       28.73       28.23     17.74 o 
 -10   7   7      204.66      161.24     20.75 o 
  -9   7   7      294.17      271.58     23.36 o 
  -8   7   7      304.69      324.16     35.88 o 
  -7   7   7       60.39       55.90     12.36 o 
  -6   7   7       23.80       11.97      9.33 o 
  -5   7   7       11.01       -1.46      7.69 o 
  -4   7   7       90.78      117.59     19.76 o 
  -3   7   7     1078.58     1019.16     46.58 o 
  -2   7   7     1392.25     1530.85     56.04 o 
  -1   7   7     1632.53     1692.01     62.81 o 
   0   7   7     1474.17     1462.48     46.85 o 
   1   7   7      590.27      648.44     25.01 o 
   2   7   7       29.59       40.96     10.50 o 
   3   7   7        0.09        0.26      8.32 o 
   4   7   7      475.09      483.41     28.24 o 
   5   7   7      169.78      161.01     36.59 o 
   6   7   7      199.86      179.71     21.91 o 
   7   7   7      233.53      215.53     24.98 o 
   8   7   7      373.02      328.18     40.44 o 
 -10   8   7       29.50       12.18     16.10 o 
  -9   8   7       25.78       40.18     16.70 o 
  -8   8   7       97.89       74.03     17.16 o 
  -7   8   7        4.50       -5.81     11.81 o 
  -6   8   7     1059.97     1036.74     42.24 o 
  -5   8   7       35.53       37.60     12.58 o 
  -4   8   7     1841.92     1722.05     60.95 o 
  -3   8   7       47.48       39.49     15.23 o 
  -2   8   7     1392.39     1329.38     53.24 o 
  -1   8   7       36.28       31.14     18.51 o 
   0   8   7      337.69      335.62     35.98 o 
   1   8   7        0.26        5.30      9.51 o 
   2   8   7      407.62      460.43     22.70 o 
   3   8   7      103.83      118.73     16.93 o 
   4   8   7     1371.27     1460.38     46.32 o 
   5   8   7      419.31      392.95     28.81 o 
   6   8   7      574.48      499.61     33.20 o 
   7   8   7        0.94        7.23     14.25 o 
   8   8   7       29.95       56.00     17.86 o 
 -10   9   7      137.34       84.99     22.09 o 
  -9   9   7      107.65       60.80     24.81 o 
  -8   9   7        1.32       12.40     14.68 o 
  -7   9   7      838.12      990.05     44.87 o 
  -6   9   7      155.11      205.70     23.90 o 
  -5   9   7      585.83      632.49     63.68 o 
  -4   9   7       54.97       72.97     15.51 o 
  -3   9   7       22.39       20.18     11.82 o 
  -2   9   7      721.31      607.50     32.88 o 
  -1   9   7      239.27      271.14     23.91 o 
   0   9   7     1962.73     1776.47     64.46 o 
   1   9   7      706.29      760.66     34.03 o 
   2   9   7       13.63        9.44     12.18 o 
   3   9   7      184.68      181.34     84.31 o 
   4   9   7      192.58      166.86     22.25 o 
   5   9   7      105.10       55.15     19.87 o 
   6   9   7      554.38      608.55     36.85 o 
   7   9   7       28.22       43.21     16.65 o 
  -9  10   7      292.40      279.40     39.57 o 
  -8  10   7      432.67      418.92     44.66 o 
  -7  10   7      617.85      615.18     66.29 o 
  -6  10   7      342.98      311.74     82.65 o 
  -5  10   7        3.13        0.14     21.73 o 
  -4  10   7       26.19       38.68     17.30 o 
  -3  10   7     1305.21     1230.21     57.85 o 
  -2  10   7      276.51      347.24     34.39 o 
  -1  10   7      517.74      490.42     39.02 o 
   0  10   7       80.95       75.91     16.33 o 
   1  10   7       26.69       27.62     12.30 o 
   2  10   7      340.76      330.88     23.87 o 
   3  10   7      636.99      613.72     39.60 o 
   4  10   7      241.69      270.16     36.94 o 
   5  10   7      792.91      790.07     35.97 o 
   6  10   7      198.23      250.91     27.33 o 
  -8  11   7        8.98        7.88     21.23 o 
  -7  11   7        1.16       16.59     24.05 o 
  -6  11   7      237.43      272.38     48.24 o 
  -5  11   7      376.90      513.26     46.42 o 
  -4  11   7       11.51      -14.69     14.69 o 
  -3  11   7      450.36      536.36    117.80 o 
  -2  11   7        4.50       13.52     14.49 o 
  -1  11   7      991.46     1087.15     55.64 o 
   0  11   7      337.83      363.93     37.15 o 
   1  11   7      235.88      213.15     30.48 o 
   2  11   7      144.69      107.85     29.49 o 
   3  11   7      105.45      101.29     27.14 o 
   4  11   7       19.00       52.96     24.77 o 
   5  11   7      101.31      102.40     54.70 o 
   6  11   7       90.80       81.24     26.27 o 
  -7  12   7      309.90      220.01     39.69 o 
  -6  12   7        8.61       -2.75     20.08 o 
  -5  12   7      447.33      543.87     50.55 o 
  -4  12   7       17.58       -5.09     15.55 o 
  -3  12   7        6.59        5.14     19.15 o 
  -2  12   7        6.74       10.29     18.07 o 
  -1  12   7      649.52      625.22     48.49 o 
   0  12   7       11.88       12.12     17.27 o 
   1  12   7     1190.23     1277.29     61.88 o 
   2  12   7       26.04       33.73     18.92 o 
   3  12   7      788.30      702.95     78.40 o 
   4  12   7      106.46      109.61     29.87 o 
  -5  13   7      179.74      139.00     36.85 o 
  -4  13   7      276.28      222.98     36.93 o 
  -3  13   7      131.54      138.69     62.20 o 
  -2  13   7      836.69      929.11     60.75 o 
  -1  13   7       70.37       67.10     23.62 o 
   0  13   7      203.56      183.89     32.48 o 
   1  13   7      114.38      103.05     31.11 o 
   2  13   7       72.95       22.78     20.11 o 
   3  13   7       23.20       49.77     33.66 o 
  -2  14   7       45.12       37.96     22.87 o 
  -1  14   7       16.71       38.46     22.06 o 
   0  14   7      190.00      211.78     77.56 o 
 -12   0   8      620.38      514.53     74.40 o 
 -10   0   8      124.00       93.75     36.27 o 
  -8   0   8     1597.11     1751.59     98.21 o 
  -6   0   8      619.12      595.64     54.58 o 
  -4   0   8      532.05      543.05     27.34 o 
  -2   0   8      511.66      574.18     41.75 o 
   0   0   8     3271.30     3399.55     79.78 o 
   2   0   8     3205.39     2887.19    104.06 o 
   4   0   8      362.48      353.79     43.17 o 
   6   0   8     5046.28     5630.29    188.31 o 
   8   0   8     1523.05     1553.31     99.78 o 
 -12   1   8       33.96       37.34     30.42 o 
 -11   1   8       60.55       61.42     24.86 o 
 -10   1   8       65.91       78.25     23.63 o 
  -9   1   8        9.44       27.35     17.57 o 
  -8   1   8      810.39      833.89    104.50 o 
  -7   1   8      392.05      375.98     33.97 o 
  -6   1   8     1465.02     1438.46     89.93 o 
  -5   1   8     1002.76     1015.97     33.05 o 
  -4   1   8     1245.00     1335.21     29.97 o 
  -3   1   8      294.84      331.56     16.64 o 
  -2   1   8      847.06      884.15     25.79 o 
  -1   1   8       81.79      119.97     11.90 o 
   0   1   8      192.13      198.36     14.27 o 
   1   1   8       98.37      105.10     11.47 o 
   2   1   8      691.50      662.03     33.19 o 
   3   1   8     1347.74     1341.71     71.04 o 
   4   1   8     2621.26     2732.39     78.55 o 
   5   1   8     1735.07     1780.26    142.68 o 
   6   1   8       77.66       73.81     20.83 o 
   7   1   8      587.53      536.86     43.87 o 
   8   1   8      170.83      160.75     30.83 o 
   9   1   8        7.96       -6.03     19.09 o 
 -12   2   8       18.74       15.35     21.73 o 
 -11   2   8      255.68      243.04     35.68 o 
 -10   2   8        5.02      -12.46     15.79 o 
  -9   2   8      622.57      556.95     44.10 o 
  -8   2   8       53.91       74.65     20.74 o 
  -7   2   8      101.31      125.28     20.23 o 
  -6   2   8      921.14      921.38     33.14 o 
  -5   2   8       38.51       51.87     18.27 o 
  -4   2   8       36.82       73.26     25.86 o 
  -3   2   8      810.49      823.09     26.43 o 
  -2   2   8     2142.59     2120.79     41.36 o 
  -1   2   8     2886.36     2994.55     51.71 o 
   0   2   8      690.84      719.87     31.96 o 
   1   2   8     1194.73     1207.48     31.26 o 
   2   2   8       45.35       41.07     13.70 o 
   3   2   8      852.72      710.47     37.82 o 
   4   2   8      568.62      580.18     37.98 o 
   5   2   8       49.21       51.26     18.38 o 
   6   2   8      262.65      209.98     46.15 o 
   7   2   8      526.52      444.62     41.05 o 
   8   2   8       10.86       41.51     31.78 o 
   9   2   8      750.98      820.00     58.24 o 
 -12   3   8       14.68       14.65     20.78 o 
 -11   3   8       21.63       27.81     21.28 o 
 -10   3   8       39.82       44.97     19.82 o 
  -9   3   8      150.71       89.02     23.39 o 
  -8   3   8      297.60      297.82     43.10 o 
  -7   3   8     1539.32     1584.30     72.91 o 
  -6   3   8       59.94       79.72     13.70 o 
  -5   3   8      258.66      246.08     20.08 o 
  -4   3   8      148.46      162.09     17.21 o 
  -3   3   8     1031.01     1048.78     59.57 o 
  -2   3   8      814.78      894.28     25.09 o 
  -1   3   8       45.53       20.99      7.22 o 
   0   3   8      277.14      306.36     17.07 o 
   1   3   8     1987.47     1867.44     40.28 o 
   2   3   8       94.38       91.05     16.57 o 
   3   3   8     3638.84     3442.73     88.68 o 
   4   3   8       33.21       61.44     35.11 o 
   5   3   8     2284.68     2499.67     79.30 o 
   6   3   8        0.47       -1.36     14.72 o 
   7   3   8      109.73      126.62     26.26 o 
   8   3   8        0.32        3.38     19.12 o 
   9   3   8      109.82       87.51     26.20 o 
 -12   4   8      176.47      187.97     35.07 o 
 -11   4   8      631.32      616.76     52.09 o 
 -10   4   8      216.62      219.47     33.41 o 
  -9   4   8     2593.10     2832.19     72.85 o 
  -8   4   8       14.81        3.52     14.07 o 
  -7   4   8      230.55      223.24     21.37 o 
  -6   4   8      301.86      323.29     23.29 o 
  -5   4   8      280.97      299.69     26.33 o 
  -4   4   8        3.93        4.67      8.83 o 
  -3   4   8     3261.00     3251.47     67.64 o 
  -2   4   8       25.76       30.06      7.78 o 
  -1   4   8     3979.82     4071.73     70.75 o 
   0   4   8     1192.89     1128.47     34.53 o 
   1   4   8        7.80       18.15      8.18 o 
   2   4   8      232.54      280.72     25.57 o 
   3   4   8      356.30      390.11     65.82 o 
   4   4   8      293.64      316.61     31.10 o 
   5   4   8      102.05       90.91     26.60 o 
   6   4   8      223.24      226.14     45.14 o 
   7   4   8       69.51       55.66     22.08 o 
   8   4   8      251.60      234.55     34.59 o 
   9   4   8      242.95      217.41     37.60 o 
 -11   5   8        8.86       -5.30     16.49 o 
 -10   5   8       12.58       15.12     18.32 o 
  -9   5   8        1.57       22.50     11.47 o 
  -8   5   8      828.12      805.41     32.55 o 
  -7   5   8        2.52       -0.09     12.75 o 
  -6   5   8     2882.52     2889.51     66.78 o 
  -5   5   8       77.97       80.33     18.93 o 
  -4   5   8     1777.24     1675.99     46.90 o 
  -3   5   8      695.87      755.96     37.53 o 
  -2   5   8      498.66      508.55     27.08 o 
  -1   5   8      293.20      319.09     17.09 o 
   0   5   8      493.67      474.09     20.39 o 
   1   5   8       23.79       30.37      8.15 o 
   2   5   8     1001.01     1093.02    108.47 o 
   3   5   8        6.34       15.76     13.43 o 
   4   5   8      542.60      577.93     40.02 o 
   5   5   8      168.99      157.44     26.49 o 
   6   5   8      272.63      201.40     30.21 o 
   7   5   8       16.43       14.53     19.05 o 
   8   5   8      149.73       93.39     59.04 o 
 -11   6   8       31.68       32.54     22.19 o 
 -10   6   8      563.31      605.83     32.93 o 
  -9   6   8       30.78       32.11     12.74 o 
  -8   6   8      660.54      636.38     30.57 o 
  -7   6   8      442.98      441.49     29.20 o 
  -6   6   8      102.10      125.90     23.43 o 
  -5   6   8       37.50       43.26     12.50 o 
  -4   6   8       36.03       21.69     10.88 o 
  -3   6   8        2.17        2.52      9.91 o 
  -2   6   8      557.70      572.80     28.37 o 
  -1   6   8      208.37      216.68     35.31 o 
   0   6   8     2309.19     2242.31     47.80 o 
   1   6   8        5.29        9.13      7.56 o 
   2   6   8      736.46      653.48     38.26 o 
   3   6   8        0.85        0.08     12.21 o 
   4   6   8      236.35      277.11     31.69 o 
   5   6   8       58.28       45.05     21.79 o 
   6   6   8      471.64      434.22     75.90 o 
   7   6   8        3.27      -12.65     16.63 o 
   8   6   8      201.87      191.65     34.45 o 
 -11   7   8        0.10        4.94     20.40 o 
 -10   7   8       23.04        6.39     15.41 o 
  -9   7   8       30.60       23.63     13.56 o 
  -8   7   8      401.77      468.01     28.68 o 
  -7   7   8      696.32      717.76     31.13 o 
  -6   7   8      393.05      395.08     65.04 o 
  -5   7   8      830.86      719.57     60.64 o 
  -4   7   8       51.47       43.50     16.69 o 
  -3   7   8        3.69       -6.91     10.84 o 
  -2   7   8       95.47       66.20     24.68 o 
  -1   7   8       36.92       52.48     17.30 o 
   0   7   8       48.20       45.54      8.96 o 
   1   7   8      250.11      297.69     17.43 o 
   2   7   8      725.85      641.52     24.83 o 
   3   7   8      940.45      911.52     34.56 o 
   4   7   8     1701.06     1727.43     50.50 o 
   5   7   8      905.52      818.09     37.71 o 
   6   7   8      881.98      949.66     41.65 o 
   7   7   8      459.58      473.28     46.83 o 
   8   7   8      130.41      125.62     30.94 o 
 -10   8   8       16.03        4.57     16.91 o 
  -9   8   8      981.89      984.00     72.89 o 
  -8   8   8        4.20        3.23     13.24 o 
  -7   8   8      803.12      781.03     40.23 o 
  -6   8   8       34.64       21.86     12.63 o 
  -5   8   8        0.05       -6.64     11.51 o 
  -4   8   8        9.77        9.72     13.84 o 
  -3   8   8      774.38      729.61     44.66 o 
  -2   8   8       21.60       25.17     14.53 o 
  -1   8   8     1168.61     1067.20     83.00 o 
   0   8   8       40.52       17.96     14.44 o 
   1   8   8      824.80      838.49     27.42 o 
   2   8   8        0.95        3.52      7.97 o 
   3   8   8      182.97      240.88     22.41 o 
   4   8   8       57.18       70.23     15.57 o 
   5   8   8       13.50        2.72     11.79 o 
   6   8   8        6.82        0.49     18.91 o 
   7   8   8      481.58      508.79     36.18 o 
  -9   9   8        3.08       14.97     16.21 o 
  -8   9   8       40.48       46.95     18.21 o 
  -7   9   8      239.28      196.95     24.17 o 
  -6   9   8      410.85      392.20     44.52 o 
  -5   9   8      350.03      341.78     28.96 o 
  -4   9   8       35.38       15.39     12.35 o 
  -3   9   8        2.86       -2.88     10.54 o 
  -2   9   8     1047.11      966.69     49.86 o 
  -1   9   8      314.69      408.42     35.92 o 
   0   9   8       16.86        8.85     13.46 o 
   1   9   8       35.42       33.20     16.07 o 
   2   9   8        0.49       -3.52      8.26 o 
   3   9   8      791.97      859.41     38.02 o 
   4   9   8      189.10      171.17     21.35 o 
   5   9   8     1282.28     1447.48     51.48 o 
   6   9   8      114.34      144.69     22.48 o 
  -9  10   8        9.64       29.97     23.91 o 
  -8  10   8       97.29      113.65     29.35 o 
  -7  10   8      275.16      326.08     40.34 o 
  -6  10   8      207.00      134.56     27.59 o 
  -5  10   8      116.10      164.17     35.30 o 
  -4  10   8        2.24       31.48     13.30 o 
  -3  10   8        1.44       -4.44     10.70 o 
  -2  10   8      658.59      717.77     38.10 o 
  -1  10   8      239.73      315.74     27.26 o 
   0  10   8      901.00      865.79     40.49 o 
   1  10   8       24.43       13.51     12.14 o 
   2  10   8       69.12       94.68     37.27 o 
   3  10   8        0.48       13.35     11.01 o 
   4  10   8       43.09       63.70     16.83 o 
   5  10   8        9.00       17.29     14.82 o 
   6  10   8       28.71       33.98     17.87 o 
  -8  11   8       15.60       -2.21     21.09 o 
  -7  11   8      203.76      238.05     36.91 o 
  -6  11   8      141.20      133.76     37.14 o 
  -5  11   8       90.47       56.74     22.17 o 
  -4  11   8      262.18      221.85     32.76 o 
  -3  11   8      168.40      215.08     32.00 o 
  -2  11   8      914.26      962.07     59.83 o 
  -1  11   8       12.77       34.69     27.41 o 
   0  11   8        0.39      -10.19     14.05 o 
   1  11   8      304.89      305.49     37.19 o 
   2  11   8      636.94      749.45     51.52 o 
   3  11   8        3.05       11.94     29.90 o 
   4  11   8      647.73      539.41     36.45 o 
   5  11   8       32.89       28.69     17.96 o 
  -6  12   8       54.01       80.11     27.20 o 
  -5  12   8        0.57       23.21     19.83 o 
  -4  12   8      475.88      447.36     46.10 o 
  -3  12   8        3.70        2.12     16.81 o 
  -2  12   8      808.99      702.54     52.53 o 
  -1  12   8      392.91      464.86     58.61 o 
   0  12   8      774.42      636.83     49.96 o 
   1  12   8       76.12       83.23     23.20 o 
   2  12   8       89.49       95.47     25.33 o 
   3  12   8      100.92       63.33     35.58 o 
  -4  13   8      100.16       66.41     38.97 o 
  -3  13   8       93.32       57.20     22.65 o 
  -2  13   8       19.18       14.65     19.73 o 
  -1  13   8       51.18       21.27     34.48 o 
   0  13   8       44.87       14.86     35.98 o 
   1  13   8      183.41      136.36     29.74 o 
 -11   0   9       35.54        0.00     31.11 o 
  -9   0   9      112.14      123.01     35.92 o 
  -7   0   9      154.26      157.54     36.04 o 
  -5   0   9       55.09       61.71     26.77 o 
  -3   0   9     2600.67     2849.88     73.26 o 
  -1   0   9        6.94       14.05     11.36 o 
   1   0   9     3111.04     2926.02     77.55 o 
   3   0   9     1019.69     1071.23     66.23 o 
   5   0   9     2118.76     2380.72    111.71 o 
   7   0   9      106.42       94.85     34.94 o 
   9   0   9       43.47       55.28     38.88 o 
 -12   1   9       94.47       51.95     25.81 o 
 -11   1   9      216.32      249.15     39.35 o 
 -10   1   9        1.16       13.14     19.49 o 
  -9   1   9     1413.36     1497.70     68.19 o 
  -8   1   9       14.31       24.60     17.55 o 
  -7   1   9     1398.31     1397.31     59.77 o 
  -6   1   9      697.21      711.51     78.42 o 
  -5   1   9      330.67      359.83     22.62 o 
  -4   1   9      401.57      412.12     24.04 o 
  -3   1   9       42.34       48.22      9.34 o 
  -2   1   9      177.13      197.42     15.52 o 
  -1   1   9      244.27      281.21     18.03 o 
   0   1   9     1373.22     1453.83     38.86 o 
   1   1   9      193.24      222.15     21.24 o 
   2   1   9      417.20      529.63     33.65 o 
   3   1   9     1669.37     1684.18     60.13 o 
   4   1   9      387.56      348.15     32.26 o 
   5   1   9      441.51      383.46     35.54 o 
   6   1   9      680.77      571.32     43.74 o 
   7   1   9       13.05        4.72     17.24 o 
   8   1   9       71.83       59.47     24.41 o 
   9   1   9      500.66      566.42     52.34 o 
 -12   2   9      138.58      156.94     32.38 o 
 -11   2   9       54.45       60.29     36.01 o 
 -10   2   9       68.38       81.77     25.54 o 
  -9   2   9       77.58       87.24     24.25 o 
  -8   2   9      710.99      702.03     48.02 o 
  -7   2   9      265.09      264.62     31.18 o 
  -6   2   9     1157.71     1149.90     38.34 o 
  -5   2   9       16.27        9.35     11.10 o 
  -4   2   9     1414.33     1469.89     43.34 o 
  -3   2   9      789.07      783.24     25.84 o 
  -2   2   9      790.71      804.12     32.27 o 
  -1   2   9      129.14      122.29     17.05 o 
   0   2   9      950.63      970.67     29.33 o 
   1   2   9        2.28       -0.25      7.46 o 
   2   2   9      388.56      372.62     33.49 o 
   3   2   9      791.09      709.39     39.94 o 
   4   2   9      434.81      477.72     51.68 o 
   5   2   9      841.81      865.94     68.78 o 
   6   2   9     1418.91     1407.47     63.29 o 
   7   2   9      659.87      687.36     50.62 o 
   8   2   9      592.65      709.53     54.57 o 
 -12   3   9      207.94      275.71     40.91 o 
 -11   3   9       31.08       41.48     24.45 o 
 -10   3   9      241.52      235.00     50.93 o 
  -9   3   9      111.34      101.74     25.06 o 
  -8   3   9     1694.93     1789.00    112.67 o 
  -7   3   9      150.10      169.58     34.68 o 
  -6   3   9     1143.60     1168.18     40.09 o 
  -5   3   9       29.74       28.69     12.06 o 
  -4   3   9        6.20        4.53      9.20 o 
  -3   3   9      417.21      442.43     26.25 o 
  -2   3   9      892.74      925.73     27.51 o 
  -1   3   9      290.75      304.51     19.69 o 
   0   3   9     2152.55     2070.70     44.32 o 
   1   3   9      513.09      521.54     36.13 o 
   2   3   9     1629.71     1574.70     57.10 o 
   3   3   9      184.57      155.21     23.67 o 
   4   3   9     1237.01     1231.54     65.30 o 
   5   3   9      106.72      130.50     24.20 o 
   6   3   9      812.74      832.03     52.19 o 
   7   3   9      103.13       82.37     26.33 o 
   8   3   9      220.31      163.65     62.87 o 
 -11   4   9      420.06      582.83     66.31 o 
 -10   4   9        0.96       -2.18     17.14 o 
  -9   4   9       65.72       97.91     25.93 o 
  -8   4   9      461.96      457.15     30.42 o 
  -7   4   9      348.04      362.93     27.36 o 
  -6   4   9      609.04      633.27     31.41 o 
  -5   4   9     1796.67     1851.64     51.59 o 
  -4   4   9      940.22      956.96     77.83 o 
  -3   4   9      394.59      463.53     27.12 o 
  -2   4   9     1111.68     1228.86     40.73 o 
  -1   4   9       84.12       65.58     10.57 o 
   0   4   9       56.47       51.53     10.39 o 
   1   4   9       84.77       76.34     11.80 o 
   2   4   9      278.57      248.96     21.21 o 
   3   4   9        2.30       -4.39     12.52 o 
   4   4   9      300.74      435.82     60.67 o 
   5   4   9       38.45        9.24     16.20 o 
   6   4   9      392.34      352.35     38.16 o 
   7   4   9      125.96       87.36     25.96 o 
   8   4   9      321.28      296.38     40.62 o 
 -11   5   9      291.49      239.18     37.80 o 
 -10   5   9        2.16       15.27     15.95 o 
  -9   5   9      315.70      344.79     31.03 o 
  -8   5   9       44.63       36.09     14.81 o 
  -7   5   9     1038.19     1114.81     42.26 o 
  -6   5   9       14.78       -6.77      9.81 o 
  -5   5   9        0.51      -15.58     15.81 o 
  -4   5   9       54.22       44.79     13.60 o 
  -3   5   9      390.44      371.14     25.42 o 
  -2   5   9       38.04       30.88     11.91 o 
  -1   5   9     1106.38     1138.56     40.10 o 
   0   5   9       90.19      114.01     13.62 o 
   1   5   9     1497.93     1494.55     38.23 o 
   2   5   9      618.02      588.09     28.80 o 
   3   5   9      398.13      373.64     33.63 o 
   4   5   9        8.31      -13.37     14.05 o 
   5   5   9       78.12       64.43     20.82 o 
   6   5   9       46.82       53.15     36.10 o 
   7   5   9       51.47       29.36     21.67 o 
   8   5   9        1.26       -3.16     21.22 o 
 -11   6   9      231.65      238.93     38.71 o 
 -10   6   9       15.18       12.34     20.91 o 
  -9   6   9      146.00      144.16     18.93 o 
  -8   6   9        0.72        1.14     10.60 o 
  -7   6   9      362.22      411.35     29.45 o 
  -6   6   9      136.80      156.20     20.43 o 
  -5   6   9     1851.72     1741.73     51.45 o 
  -4   6   9        5.30       11.71     12.60 o 
  -3   6   9     1431.37     1440.45     45.24 o 
  -2   6   9      404.22      396.63     26.52 o 
  -1   6   9      643.19      661.99     34.09 o 
   0   6   9       68.75       78.95     18.84 o 
   1   6   9      142.33      156.54     15.49 o 
   2   6   9      150.62      166.81     16.36 o 
   3   6   9      168.77      270.75     44.62 o 
   4   6   9       24.71       23.68     18.37 o 
   5   6   9     1401.12     1447.13    109.16 o 
   6   6   9      325.21      376.66     41.67 o 
   7   6   9      572.88      521.27     49.40 o 
 -10   7   9      532.12      566.29     43.61 o 
  -9   7   9      260.28      245.16     24.05 o 
  -8   7   9      420.91      419.97     56.32 o 
  -7   7   9      141.63      149.49     21.75 o 
  -6   7   9      544.15      541.77     41.28 o 
  -5   7   9       15.51       12.54     15.78 o 
  -4   7   9        9.68       -0.05     20.86 o 
  -3   7   9      367.26      321.86     32.41 o 
  -2   7   9       61.83       67.64     18.11 o 
  -1   7   9      775.58      744.30     57.13 o 
   0   7   9      827.62      818.26     82.83 o 
   1   7   9      848.51      937.61     37.22 o 
   2   7   9      123.63      143.93     32.34 o 
   3   7   9      152.27      149.69     52.61 o 
   4   7   9      202.35      199.94     30.45 o 
   5   7   9        6.23      -10.59     25.67 o 
   6   7   9       23.25       11.73     19.69 o 
   7   7   9      147.05      171.21     36.53 o 
 -10   8   9      102.90      132.50     23.53 o 
  -9   8   9       27.48       14.02     15.90 o 
  -8   8   9       93.25      101.57     20.40 o 
  -7   8   9        1.60        2.99     12.79 o 
  -6   8   9      163.18      186.00     23.63 o 
  -5   8   9        0.83        4.25     15.17 o 
  -4   8   9      684.79      677.76     72.75 o 
  -3   8   9      226.09      283.13     32.80 o 
  -2   8   9     2124.11     2021.98     89.03 o 
  -1   8   9      200.94      129.47     23.09 o 
   0   8   9      361.57      366.10     40.68 o 
   1   8   9       47.91       54.52     19.75 o 
   2   8   9     1557.35     1495.73     39.62 o 
   3   8   9       57.50       40.24     11.73 o 
   4   8   9      951.15      873.11     53.29 o 
   5   8   9       27.80        9.25     20.05 o 
   6   8   9     1048.14     1170.47     92.33 o 
  -9   9   9        2.47        9.73     16.49 o 
  -8   9   9      805.47      919.13     49.41 o 
  -7   9   9       80.82       67.67     35.36 o 
  -6   9   9     1104.91     1091.19     77.65 o 
  -5   9   9       89.94       75.07     18.25 o 
  -4   9   9        5.97       10.17     15.86 o 
  -3   9   9      252.14      210.81     30.34 o 
  -2   9   9       54.86       67.07     20.55 o 
  -1   9   9      277.32      279.64     33.09 o 
   0   9   9      335.58      324.95     35.52 o 
   1   9   9      132.70       92.50     23.07 o 
   2   9   9       79.57       97.97     25.35 o 
   3   9   9      435.87      471.37     26.78 o 
   4   9   9      260.22      319.69     27.77 o 
   5   9   9       14.83       11.95     14.65 o 
   6   9   9       26.69       26.85     16.87 o 
  -8  10   9        7.53       11.47     21.33 o 
  -7  10   9       50.81       30.73     21.65 o 
  -6  10   9       79.28       38.55     20.52 o 
  -5  10   9      382.21      406.40     42.27 o 
  -4  10   9      105.73       69.26     17.79 o 
  -3  10   9      363.43      468.10     33.97 o 
  -2  10   9      352.24      368.28     30.93 o 
  -1  10   9      250.35      316.34     35.94 o 
   0  10   9        1.89        9.96     14.95 o 
   1  10   9        5.71       -6.45     15.81 o 
   2  10   9      240.14      262.33     35.76 o 
   3  10   9      127.31      157.54     83.73 o 
   4  10   9      121.12      130.65     22.72 o 
   5  10   9      531.00      645.25     50.45 o 
  -7  11   9      675.73      596.96     54.08 o 
  -6  11   9       19.24        1.34     19.40 o 
  -5  11   9        5.28       -2.16     18.11 o 
  -4  11   9       10.54       37.05     19.43 o 
  -3  11   9      116.31       75.16     22.87 o 
  -2  11   9        9.17       -2.68     15.87 o 
  -1  11   9      235.20      230.38     58.41 o 
   0  11   9       56.66       85.95     26.71 o 
   1  11   9      608.83      592.95     66.29 o 
   2  11   9       19.09       26.03     31.29 o 
   3  11   9      387.05      330.15     63.39 o 
  -5  12   9      572.63      526.23     66.14 o 
  -4  12   9       18.08      -15.07     16.83 o 
  -3  12   9       32.55       -8.52     18.66 o 
  -2  12   9      346.05      282.71     38.16 o 
  -1  12   9       28.84       26.22     21.15 o 
   0  12   9       28.81       22.85     20.63 o 
   1  12   9       72.78       70.46     29.93 o 
   2  12   9        0.17       -7.46     25.03 o 
 -12   0  10        0.15      -25.84     25.84 o 
 -10   0  10      158.29      177.24     46.64 o 
  -6   0  10      768.89      792.65     68.02 o 
  -4   0  10     1132.39      991.21     71.21 o 
  -2   0  10        2.15        2.63     21.09 o 
   0   0  10      142.22      110.17     19.72 o 
   2   0  10     1272.84      993.50    110.09 o 
   4   0  10      118.53       82.10     30.01 o 
   6   0  10      116.00      128.11     38.42 o 
   8   0  10        0.66       -0.35     27.99 o 
 -11   1  10       47.13       19.72     37.72 o 
 -10   1  10      205.40      229.13     36.04 o 
  -9   1  10        6.19        0.40     17.79 o 
  -8   1  10       39.01       52.69     22.66 o 
  -7   1  10       65.69       84.11     23.09 o 
  -6   1  10       12.84       17.95     16.69 o 
  -5   1  10      137.39      147.77     47.80 o 
  -4   1  10     1378.90     1490.55     48.63 o 
  -3   1  10       78.86       93.15     12.85 o 
  -2   1  10      661.06      713.90     41.94 o 
  -1   1  10      290.85      270.17     19.94 o 
   0   1  10      872.85      848.47     32.89 o 
   1   1  10      198.25      215.41     18.11 o 
   2   1  10       29.42       17.98     10.09 o 
   3   1  10      762.89      888.03     63.74 o 
   4   1  10      413.60      479.41     38.68 o 
   5   1  10      100.50       40.40     19.46 o 
   6   1  10      503.09      490.19     48.21 o 
   7   1  10      335.00      422.35     54.78 o 
   8   1  10      391.65      439.01     48.08 o 
 -11   2  10       11.83       -7.61     17.68 o 
 -10   2  10      208.30      159.00     31.28 o 
  -9   2  10      390.17      334.47     40.18 o 
  -8   2  10     1218.75     1211.49     60.76 o 
  -7   2  10     1779.69     1584.12    119.65 o 
  -6   2  10       32.19       45.30     19.64 o 
  -5   2  10      721.38      718.43     33.03 o 
  -4   2  10        0.86        3.55      9.42 o 
  -3   2  10        2.52        1.50     10.93 o 
  -2   2  10      172.27      143.02     14.87 o 
  -1   2  10      419.64      446.36     47.59 o 
   0   2  10      304.26      330.26     23.76 o 
   1   2  10     2549.79     2651.22     65.63 o 
   2   2  10     1174.81     1142.55     35.31 o 
   3   2  10      857.76      864.36     68.84 o 
   4   2  10       79.01       99.52     22.05 o 
   5   2  10      251.80      213.01     52.61 o 
   6   2  10      169.70      174.50     38.99 o 
   7   2  10        3.55       23.12     20.70 o 
   8   2  10       45.62       72.98     39.92 o 
 -11   3  10      454.05      440.14     48.32 o 
 -10   3  10       15.17       20.45     21.64 o 
  -9   3  10       13.77       41.90     22.04 o 
  -8   3  10        0.03        9.66     18.05 o 
  -7   3  10      163.88      139.90     25.83 o 
  -6   3  10        0.08       -1.35     10.07 o 
  -5   3  10     1801.75     1780.96     51.56 o 
  -4   3  10       25.19       28.47     12.29 o 
  -3   3  10     3957.98     4111.78     84.38 o 
  -2   3  10       54.06       58.78     13.71 o 
  -1   3  10     1291.87     1318.21     41.13 o 
   0   3  10      484.35      517.23     24.59 o 
   1   3  10        2.42       -7.11      7.11 o 
   2   3  10      157.99      122.40     15.44 o 
   3   3  10       10.03      -12.64     12.64 o 
   4   3  10        4.83        9.09     15.99 o 
   5   3  10      598.33      563.41     45.04 o 
   6   3  10      204.52      174.34     46.79 o 
   7   3  10      639.38      621.19     51.60 o 
 -11   4  10       44.87       71.82     25.47 o 
 -10   4  10       94.00      136.14     30.74 o 
  -9   4  10      484.42      499.97     81.35 o 
  -8   4  10      494.14      435.54     60.49 o 
  -7   4  10      234.67      243.61     24.23 o 
  -6   4  10      618.47      624.08     33.78 o 
  -5   4  10      148.92      110.55     18.26 o 
  -4   4  10      482.02      538.33     31.04 o 
  -3   4  10      338.82      358.92     37.66 o 
  -2   4  10      264.69      257.95     33.54 o 
  -1   4  10      195.64      198.93     31.95 o 
   0   4  10      105.74      101.85     23.34 o 
   1   4  10     1202.70     1109.58     34.33 o 
   2   4  10       53.57       37.92     11.37 o 
   3   4  10      304.43      354.84     79.26 o 
   4   4  10       34.90       33.52     18.15 o 
   5   4  10       96.22       90.04     24.15 o 
   6   4  10        2.86       -5.86     17.29 o 
   7   4  10        1.08       -1.52     20.55 o 
 -11   5  10       31.49       24.25     21.07 o 
 -10   5  10       21.38       28.12     18.06 o 
  -9   5  10       80.99       70.49     24.55 o 
  -8   5  10       34.12       27.16     21.27 o 
  -7   5  10       95.48       79.37     22.35 o 
  -6   5  10      652.26      581.03     33.13 o 
  -5   5  10      104.02       76.47     15.94 o 
  -4   5  10     1118.63     1116.04     41.66 o 
  -3   5  10     1554.71     1506.37     48.34 o 
  -2   5  10     1705.66     1654.88     50.60 o 
  -1   5  10       53.58       56.74     14.88 o 
   0   5  10      730.40      724.35     27.95 o 
   1   5  10       52.42       49.70     11.94 o 
   2   5  10      327.43      275.89     21.17 o 
   3   5  10      116.89      139.59     19.31 o 
   4   5  10      855.44      692.04     60.46 o 
   5   5  10      223.55      230.90     71.07 o 
   6   5  10     1490.78     1698.97    128.37 o 
   7   5  10       45.42       12.12     33.81 o 
 -10   6  10      284.94      305.57     32.18 o 
  -9   6  10        8.30       18.72     16.62 o 
  -8   6  10      608.17      749.70     75.12 o 
  -7   6  10      257.25      225.14     25.07 o 
  -6   6  10      934.99      885.89     39.59 o 
  -5   6  10        3.80       -0.83     23.17 o 
  -4   6  10      475.07      469.96     48.28 o 
  -3   6  10       51.15       49.70     14.98 o 
  -2   6  10       19.83       49.58     14.24 o 
  -1   6  10      265.87      223.68     34.99 o 
   0   6  10      910.29      947.20     51.32 o 
   1   6  10      988.66      817.79     45.31 o 
   2   6  10      980.98      998.09     43.46 o 
   3   6  10      211.40      181.79     27.62 o 
   4   6  10      354.17      374.16     38.30 o 
   5   6  10        2.44        4.60     23.32 o 
   6   6  10       17.24        0.86     24.02 o 
 -10   7  10        7.82        1.93     20.63 o 
  -9   7  10        9.70       14.52     15.30 o 
  -8   7  10        6.67       17.17     14.99 o 
  -7   7  10        8.38       -0.24     24.13 o 
  -6   7  10       39.10       14.61     19.64 o 
  -5   7  10     1039.62      985.85     85.00 o 
  -4   7  10      811.60      853.76     50.86 o 
  -3   7  10       69.08       64.96     36.36 o 
  -2   7  10      214.29      223.26     41.86 o 
  -1   7  10      387.37      454.00     39.88 o 
   0   7  10      635.17      569.46     44.17 o 
   1   7  10       29.18       36.96     18.28 o 
   2   7  10        0.33       -0.46     12.55 o 
   3   7  10        5.51      -12.34     12.34 o 
   4   7  10       39.74       60.24     22.92 o 
   5   7  10      369.87      500.46     73.91 o 
   6   7  10      616.13      746.32     56.09 o 
  -9   8  10      126.60      101.81     22.81 o 
  -8   8  10       39.94       16.75     15.09 o 
  -7   8  10     1319.51     1366.52     52.94 o 
  -6   8  10       45.64       53.32     20.59 o 
  -5   8  10       57.59       84.72     31.14 o 
  -4   8  10       67.26       44.66     19.00 o 
  -3   8  10       27.79        8.79     21.90 o 
  -2   8  10       24.55       11.49     16.98 o 
  -1   8  10        6.79       -4.62     15.06 o 
   0   8  10       53.21       36.44     22.86 o 
   1   8  10      912.88      941.53     56.75 o 
   2   8  10      392.44      387.78     40.89 o 
   3   8  10      823.53      813.03     42.66 o 
   4   8  10       50.64       23.15     29.55 o 
   5   8  10      624.00      668.76     59.22 o 
  -8   9  10      146.58      156.36     24.74 o 
  -7   9  10       55.10       51.61     18.39 o 
  -6   9  10        8.63      -13.26     13.26 o 
  -5   9  10      334.78      343.37     38.31 o 
  -4   9  10      182.04      202.02     31.97 o 
  -3   9  10      794.13      816.70     89.26 o 
  -2   9  10      278.26      266.66     33.86 o 
  -1   9  10      823.85      667.04     47.59 o 
   0   9  10       51.17       50.82     50.67 o 
   1   9  10       29.94       39.86     20.85 o 
   2   9  10        3.88       13.00     19.66 o 
   3   9  10      132.93      170.53     32.84 o 
   4   9  10       13.43       28.11     17.22 o 
  -7  10  10      183.62      166.01     25.95 o 
  -6  10  10       72.66       44.78     18.24 o 
  -5  10  10       31.84       29.08     16.45 o 
  -4  10  10       35.62       26.24     14.06 o 
  -3  10  10        2.86       18.87     19.34 o 
  -2  10  10       32.19       19.66     17.13 o 
  -1  10  10       38.59       15.17     19.15 o 
   0  10  10      273.20      351.63    106.00 o 
   1  10  10      397.98      474.13     45.68 o 
   2  10  10      449.76      406.74     44.86 o 
   3  10  10      109.16       94.76     29.73 o 
  -6  11  10      199.68      164.16     32.59 o 
  -5  11  10        5.73       -6.35     18.53 o 
  -4  11  10      719.86      607.60     51.06 o 
  -3  11  10       19.52       13.81     17.97 o 
  -2  11  10     1225.01     1134.14     63.28 o 
  -1  11  10      118.09      109.20     26.90 o 
   0  11  10      247.88      194.14     60.00 o 
   1  11  10       11.80       -8.07     17.94 o 
   2  11  10       17.62       13.68     17.24 o 
  -3  12  10        0.02        4.95     17.27 o 
  -2  12  10        0.32        1.65     20.28 o 
  -1  12  10       64.88       62.23     23.93 o 
   0  12  10      139.82      123.02     29.09 o 
 -11   0  11      439.53      485.44     76.08 o 
  -9   0  11      584.50      533.18     69.36 o 
  -7   0  11      349.36      352.98     54.58 o 
  -5   0  11       26.56       18.43     26.60 o 
  -3   0  11     3315.32     3374.47     88.93 o 
  -1   0  11     4003.79     4031.08    136.95 o 
   1   0  11     6017.37     5573.22    127.97 o 
   3   0  11        9.19      -19.35     19.35 o 
   5   0  11      565.51      564.18     64.03 o 
   7   0  11     1246.82     1106.46     94.04 o 
 -11   1  11        0.19       29.77     25.46 o 
 -10   1  11        8.97      -10.38     19.52 o 
  -9   1  11      292.36      255.99     37.76 o 
  -8   1  11      365.59      365.06     61.53 o 
  -7   1  11      128.40      150.56     28.95 o 
  -6   1  11      820.82      803.07     65.42 o 
  -5   1  11     1486.56     1454.50     88.54 o 
  -4   1  11     1987.33     2003.98    127.91 o 
  -3   1  11       16.34        0.04     12.13 o 
  -2   1  11     1288.89     1286.03     37.11 o 
  -1   1  11       34.45       24.08     11.19 o 
   0   1  11      205.55      213.24     19.05 o 
   1   1  11      966.17      859.76     32.35 o 
   2   1  11      990.63      975.48     34.80 o 
   3   1  11      547.96      459.97     37.58 o 
   4   1  11     1090.76     1056.63    120.11 o 
   5   1  11      675.74      683.36     53.57 o 
   6   1  11      138.65      139.83     39.89 o 
   7   1  11       66.83       55.51     26.76 o 
 -11   2  11        5.29       35.47     24.05 o 
 -10   2  11       16.52        4.47     17.83 o 
  -9   2  11      141.79      168.88     32.02 o 
  -8   2  11      116.70       60.26     22.71 o 
  -7   2  11       51.03       35.01     19.30 o 
  -6   2  11       80.40       82.56     23.37 o 
  -5   2  11      389.19      368.94     44.88 o 
  -4   2  11     1067.93     1172.69     42.64 o 
  -3   2  11      954.02      994.34     40.25 o 
  -2   2  11     1481.69     1480.61     48.63 o 
  -1   2  11      366.22      313.78     38.08 o 
   0   2  11     1832.03     1826.10     48.11 o 
   1   2  11      335.27      290.45     22.05 o 
   2   2  11      488.95      485.42     27.88 o 
   3   2  11        5.34       12.41     17.99 o 
   4   2  11      284.79      239.85     40.65 o 
   5   2  11        4.27        8.17     18.95 o 
   6   2  11      664.35      812.33     56.91 o 
   7   2  11       52.77       11.79     21.99 o 
 -11   3  11       62.95       62.55     26.33 o 
 -10   3  11      289.60      335.46     42.75 o 
  -9   3  11        1.43        5.21     19.99 o 
  -8   3  11      911.28      902.40     89.43 o 
  -7   3  11      268.59      260.44     36.45 o 
  -6   3  11      693.59      586.24     44.87 o 
  -5   3  11      166.76      189.58     22.01 o 
  -4   3  11      865.29      883.08     72.19 o 
  -3   3  11      219.26      236.43     24.33 o 
  -2   3  11        7.19        5.68     11.97 o 
  -1   3  11       15.99       14.43     12.29 o 
   0   3  11      169.60      160.23     28.16 o 
   1   3  11        7.97       10.09     10.01 o 
   2   3  11     1060.27     1072.72     36.82 o 
   3   3  11      197.04      203.35     23.90 o 
   4   3  11       50.96       23.38     17.82 o 
   5   3  11        0.39      -15.67     15.67 o 
   6   3  11      241.21      288.90     39.01 o 
   7   3  11        1.26       -2.44     23.08 o 
 -10   4  11       27.25       -9.98     19.79 o 
  -9   4  11       62.35       32.97     22.68 o 
  -8   4  11       76.53       59.05     44.27 o 
  -7   4  11       30.83       30.28     20.05 o 
  -6   4  11      181.91      204.62     46.61 o 
  -5   4  11      224.78      188.88     21.98 o 
  -4   4  11     1000.34      966.82     40.40 o 
  -3   4  11      122.38      150.46     30.70 o 
  -2   4  11       75.92       88.42     49.51 o 
  -1   4  11      886.17      995.61     53.76 o 
   0   4  11      971.54     1017.10     46.25 o 
   1   4  11      249.43      270.25     21.45 o 
   2   4  11      134.40       89.66     15.03 o 
   3   4  11      115.33       97.57     18.61 o 
   4   4  11      152.53      211.34     31.80 o 
   5   4  11        2.39        0.34     18.88 o 
   6   4  11      167.35       58.19     24.82 o 
 -10   5  11        7.07       12.60     26.22 o 
  -9   5  11      437.29      387.33     42.97 o 
  -8   5  11      192.70      106.26     27.88 o 
  -7   5  11      792.98      757.19     50.76 o 
  -6   5  11       71.73       70.43     17.08 o 
  -5   5  11      114.60      144.48     23.80 o 
  -4   5  11      325.95      340.43     28.24 o 
  -3   5  11      181.65      170.99     21.91 o 
  -2   5  11       51.95       60.52     18.27 o 
  -1   5  11       94.26       96.60     18.29 o 
   0   5  11        2.60        4.55     12.26 o 
   1   5  11      417.45      446.74     25.63 o 
   2   5  11      118.63       74.69     14.92 o 
   3   5  11       31.79       38.29     13.16 o 
   4   5  11        0.85       -5.51     16.93 o 
   5   5  11      477.38      484.02     46.04 o 
   6   5  11        0.78       11.28     21.40 o 
 -10   6  11        5.84       -9.49     16.93 o 
  -9   6  11      151.88      162.46     32.96 o 
  -8   6  11        2.80       -4.20     19.56 o 
  -7   6  11        7.81        1.91     13.74 o 
  -6   6  11      107.49      108.15     22.06 o 
  -5   6  11      743.99      771.72     42.19 o 
  -4   6  11      171.14      147.00     21.33 o 
  -3   6  11     1339.16     1389.49     53.12 o 
  -2   6  11        1.52       -5.88     22.02 o 
  -1   6  11      854.85      829.40     52.23 o 
   0   6  11       47.58       58.39     20.39 o 
   1   6  11      424.95      413.24     40.74 o 
   2   6  11        2.31       15.91     13.83 o 
   3   6  11        3.30      -14.35     15.02 o 
   4   6  11       17.18       38.50     20.11 o 
   5   6  11       25.59      -10.17     19.85 o 
  -9   7  11       69.95       54.69     26.79 o 
  -8   7  11       18.36       -2.19     17.47 o 
  -7   7  11       87.46       52.96     34.65 o 
  -6   7  11      229.45      245.61     33.52 o 
  -5   7  11      549.92      626.67     46.76 o 
  -4   7  11       68.96       56.87     21.50 o 
  -3   7  11       50.09       56.73     20.21 o 
  -2   7  11      133.10      131.96     26.44 o 
  -1   7  11        4.13       -8.06     15.79 o 
   0   7  11      462.89      528.40    118.75 o 
   1   7  11      744.42      907.63    128.98 o 
   2   7  11      174.89      152.70     31.38 o 
   3   7  11      565.36      570.33     37.66 o 
   4   7  11      341.32      395.51     34.89 o 
   5   7  11      413.80      389.16     44.97 o 
  -8   8  11      369.56      390.57     56.64 o 
  -7   8  11        5.46      -12.13     20.31 o 
  -6   8  11       27.37       -2.09     17.39 o 
  -5   8  11       42.62       23.52     19.90 o 
  -4   8  11      447.90      455.14     46.76 o 
  -3   8  11      380.65      396.86     40.35 o 
  -2   8  11      867.51      946.93     56.89 o 
  -1   8  11        3.48        5.67     16.77 o 
   0   8  11      551.33      490.82     44.63 o 
   1   8  11       39.24       45.10     21.70 o 
   2   8  11       45.11       18.92     20.74 o 
   3   8  11        4.83       17.87     19.45 o 
   4   8  11       91.16      131.44     24.14 o 
  -7   9  11       11.81       -1.01     15.77 o 
  -6   9  11      154.11      122.10     26.53 o 
  -5   9  11      237.64      241.92     34.54 o 
  -4   9  11      396.64      414.29     42.02 o 
  -3   9  11       28.06       20.00     22.25 o 
  -2   9  11      174.77      182.03     51.31 o 
  -1   9  11       21.49       27.69     19.74 o 
   0   9  11      354.23      423.64     43.73 o 
   1   9  11      158.11      256.52     37.31 o 
   2   9  11      763.82      829.90     59.50 o 
   3   9  11       70.43      130.17     31.16 o 
  -6  10  11        3.24       24.44     17.53 o 
  -5  10  11      635.65      698.46     57.63 o 
  -4  10  11      471.70      481.73     45.68 o 
  -3  10  11      316.58      390.42     43.38 o 
  -2  10  11       36.13       11.37     20.95 o 
  -1  10  11      559.95      667.55     52.22 o 
   0  10  11      140.25      128.59     29.91 o 
   1  10  11      167.20      142.19     40.01 o 
   2  10  11        1.70       20.99     23.88 o 
  -4  11  11        0.12        5.80     18.68 o 
  -3  11  11      145.80       89.20     33.78 o 
  -2  11  11       77.49       70.25     25.37 o 
  -1  11  11       11.55      -18.43     18.43 o 
   0  11  11        4.71        6.50     21.78 o 
 -10   0  12       11.12        4.64     33.37 o 
  -8   0  12      871.63      833.50     82.86 o 
  -6   0  12     2240.56     2279.73    120.29 o 
  -4   0  12     1377.88     1489.05     96.71 o 
  -2   0  12      334.63      357.03     34.30 o 
   0   0  12      652.23      752.95     46.76 o 
   2   0  12     1575.96     1501.64     63.60 o 
   4   0  12      555.42      510.64     62.52 o 
   6   0  12      431.25      587.36     74.69 o 
 -10   1  12      408.88      423.87     49.69 o 
  -9   1  12      706.73      616.68     53.69 o 
  -8   1  12       36.99       38.45     22.04 o 
  -7   1  12      201.38      205.21     35.23 o 
  -6   1  12       43.38       33.98     21.41 o 
  -5   1  12      200.97      205.71     31.63 o 
  -4   1  12       21.42       34.66     21.82 o 
  -3   1  12     2783.15     2959.44     95.66 o 
  -2   1  12      253.99      230.89     25.66 o 
  -1   1  12     1350.88     1445.07     42.78 o 
   0   1  12     1969.25     1977.67     50.57 o 
   1   1  12      510.77      485.53     31.34 o 
   2   1  12      957.85      993.99     66.24 o 
   3   1  12      114.76      149.62     24.31 o 
   4   1  12        0.59        5.97     19.57 o 
   5   1  12        1.67       -0.81     20.20 o 
   6   1  12      110.08       91.99     29.19 o 
 -10   2  12       12.43        5.86     23.13 o 
  -9   2  12      192.88      165.89     32.97 o 
  -8   2  12        5.21       16.48     19.83 o 
  -7   2  12      191.77      187.80     31.77 o 
  -6   2  12      151.94      133.96     28.47 o 
  -5   2  12     1145.14     1161.28     60.26 o 
  -4   2  12       86.08       66.87     23.39 o 
  -3   2  12      365.19      376.71     29.99 o 
  -2   2  12       32.18       27.62     15.54 o 
  -1   2  12        9.71       19.55     16.19 o 
   0   2  12        0.75        6.32     11.44 o 
   1   2  12        9.11       10.43     11.66 o 
   2   2  12      306.21      285.44     24.51 o 
   3   2  12      579.72      580.96     33.30 o 
   4   2  12       16.77       -7.61     21.58 o 
   5   2  12      824.47      791.22     60.87 o 
   6   2  12       62.02       44.14     24.94 o 
 -10   3  12       27.28       36.58     24.10 o 
  -9   3  12      488.64      498.79     49.93 o 
  -8   3  12       29.11       19.91     20.04 o 
  -7   3  12        2.54       11.87     35.20 o 
  -6   3  12       75.94       78.27     24.10 o 
  -5   3  12      122.30      136.52     28.08 o 
  -4   3  12       32.89       22.95     14.83 o 
  -3   3  12     1682.85     1597.81     53.16 o 
  -2   3  12      356.55      342.13     29.53 o 
  -1   3  12      788.92      814.79     55.38 o 
   0   3  12      146.42      141.73     34.38 o 
   1   3  12     1988.10     1982.81     51.43 o 
   2   3  12      173.68      129.91     26.37 o 
   3   3  12       36.20       37.68     14.06 o 
   4   3  12       65.76      139.04     29.98 o 
   5   3  12       28.70       -0.23     19.25 o 
 -10   4  12      106.08      132.00     32.43 o 
  -9   4  12       26.78       20.32     20.86 o 
  -8   4  12       27.75       26.58     20.93 o 
  -7   4  12       34.35       31.00     32.48 o 
  -6   4  12      334.96      305.74     37.46 o 
  -5   4  12      435.87      446.57     32.11 o 
  -4   4  12      243.70      261.30     26.34 o 
  -3   4  12      189.73      227.19     25.43 o 
  -2   4  12      480.95      555.02     35.60 o 
  -1   4  12       42.43       36.93     16.51 o 
   0   4  12        0.63        5.67     14.27 o 
   1   4  12       58.01       38.78     19.89 o 
   2   4  12      147.70      173.95     19.98 o 
   3   4  12      208.59      187.58     21.22 o 
   4   4  12      291.66      215.10     30.86 o 
   5   4  12      521.41      499.76     47.66 o 
  -9   5  12       17.66        4.24     20.72 o 
  -8   5  12       32.01       53.98     24.57 o 
  -7   5  12        5.52       29.33     27.46 o 
  -6   5  12       88.47       60.59     23.15 o 
  -5   5  12       17.44       12.40     15.21 o 
  -4   5  12       54.64       61.90     21.61 o 
  -3   5  12      250.11      271.78     27.24 o 
  -2   5  12       67.30       74.11     18.33 o 
  -1   5  12       12.18       13.57     16.36 o 
   0   5  12      762.81      752.40     48.88 o 
   1   5  12        6.46       29.63     15.00 o 
   2   5  12      228.86      172.21     25.49 o 
   3   5  12       18.94        6.85     12.49 o 
   4   5  12        8.09       24.42     14.78 o 
   5   5  12        0.79       -1.36     18.74 o 
  -9   6  12       19.29       41.87     24.67 o 
  -8   6  12      128.80       57.35     26.08 o 
  -7   6  12        4.61       -0.62     30.27 o 
  -6   6  12      477.50      463.10     34.76 o 
  -5   6  12       40.79       18.13     17.95 o 
  -4   6  12      829.24      801.15     52.09 o 
  -3   6  12        0.37        7.53     15.67 o 
  -2   6  12      209.59      214.49     35.03 o 
  -1   6  12       46.22       49.42     21.77 o 
   0   6  12        3.20       14.12     18.12 o 
   1   6  12       28.36       -1.77     17.64 o 
   2   6  12      487.69      516.46     48.55 o 
   3   6  12        6.05       -8.73     18.57 o 
   4   6  12      511.03      554.80     48.58 o 
  -8   7  12      112.85      155.28     46.47 o 
  -7   7  12        8.09       15.32     18.86 o 
  -6   7  12       21.13       27.70     20.39 o 
  -5   7  12       93.03      103.32     24.19 o 
  -4   7  12      349.73      380.44     40.92 o 
  -3   7  12       36.49       39.59     20.18 o 
  -2   7  12      965.27     1016.22     59.45 o 
  -1   7  12      735.14      767.45     53.49 o 
   0   7  12      744.18      669.70     51.88 o 
   1   7  12      668.24      733.41     54.57 o 
   2   7  12       46.36       32.62     25.47 o 
   3   7  12       60.48       80.60     27.10 o 
   4   7  12       55.16       31.05     24.36 o 
  -7   8  12      244.31      290.78     37.73 o 
  -6   8  12       27.33       18.58     29.03 o 
  -5   8  12     1231.45     1252.85    176.20 o 
  -4   8  12      336.58      312.22     39.07 o 
  -3   8  12      153.10      141.25     50.44 o 
  -2   8  12        0.05        7.71     18.82 o 
  -1   8  12      130.50      136.06     57.22 o 
   0   8  12        2.88       17.88     21.15 o 
   1   8  12      678.91      667.41     54.74 o 
   2   8  12      127.63      105.49     28.96 o 
   3   8  12      390.76      427.39     86.13 o 
  -6   9  12       20.94        5.71     20.95 o 
  -5   9  12      125.18      143.86     29.12 o 
  -4   9  12       22.76       -4.98     18.40 o 
  -3   9  12      131.58      172.10     33.28 o 
  -2   9  12       48.94       17.97     20.06 o 
  -1   9  12      421.18      441.83     52.09 o 
   0   9  12       17.12       15.66     21.12 o 
   1   9  12      751.66      810.86     60.03 o 
  -4  10  12      176.06      185.55     33.05 o 
  -3  10  12       69.05       58.02     25.75 o 
  -2  10  12      326.80      383.18     44.39 o 
  -1  10  12        0.03      -11.80     28.94 o 
  -9   0  13      167.63      125.91     44.15 o 
  -7   0  13       11.99       15.24     28.57 o 
  -5   0  13      171.88      240.00     53.36 o 
  -3   0  13     2109.01     2192.30    119.24 o 
  -1   0  13     1003.90     1132.95     57.81 o 
   1   0  13      524.15      581.28     46.03 o 
   3   0  13      143.56      238.09     35.04 o 
   5   0  13        0.55       -5.56     33.08 o 
  -9   1  13       94.02      108.37     51.19 o 
  -8   1  13      260.12      273.81     39.63 o 
  -7   1  13       65.52       77.95     26.53 o 
  -6   1  13       38.93       45.87     24.32 o 
  -5   1  13      708.86      663.02     51.89 o 
  -4   1  13       30.70       19.74     33.03 o 
  -3   1  13      721.16      758.65     54.27 o 
  -2   1  13       64.24       30.57     23.13 o 
  -1   1  13       11.81       -1.53     15.02 o 
   0   1  13      232.07      355.15     26.68 o 
   1   1  13       25.16       11.60     13.57 o 
   2   1  13      415.06      451.25     30.23 o 
   3   1  13      484.49      477.27     31.78 o 
   4   1  13      258.44      245.33     25.01 o 
   5   1  13      365.61      291.30     41.78 o 
  -9   2  13       41.05       60.64     34.50 o 
  -8   2  13      288.29      273.73     58.12 o 
  -7   2  13       12.09       19.07     20.72 o 
  -6   2  13      483.96      403.80     43.48 o 
  -5   2  13      172.94      151.37     29.62 o 
  -4   2  13        0.60       -7.58     19.96 o 
  -3   2  13      364.34      471.53     46.19 o 
  -2   2  13      754.34      869.27     43.15 o 
  -1   2  13      106.98       55.83     18.06 o 
   0   2  13     1402.73     1411.35     54.01 o 
   1   2  13      821.14      777.41     36.56 o 
   2   2  13      461.87      460.51     30.04 o 
   3   2  13       36.03       10.77     21.96 o 
   4   2  13       44.78       29.28     15.43 o 
  -9   3  13        4.76      -15.56     22.94 o 
  -8   3  13      123.23      140.78     30.36 o 
  -7   3  13       23.31       21.53     29.99 o 
  -6   3  13      318.56      339.34    128.11 o 
  -5   3  13       15.76       14.93     20.61 o 
  -4   3  13     1123.95     1032.80     60.98 o 
  -3   3  13       45.86       40.90     25.80 o 
  -2   3  13      212.06      163.47     25.47 o 
  -1   3  13       52.47       13.03     16.62 o 
   0   3  13      337.66      315.90     30.92 o 
   1   3  13       31.19       48.97     27.03 o 
   2   3  13      267.06      190.04     30.12 o 
   3   3  13       14.45        4.62     14.61 o 
   4   3  13      477.31      448.71     35.37 o 
  -9   4  13      176.72      140.22     33.02 o 
  -8   4  13      113.19      120.13     29.98 o 
  -7   4  13      126.04      114.45     28.12 o 
  -6   4  13       84.38       79.42     24.94 o 
  -5   4  13       14.69       -2.06     19.85 o 
  -4   4  13      178.60      204.78     25.86 o 
  -3   4  13       39.93       29.29     15.61 o 
  -2   4  13      169.21      203.58     25.71 o 
  -1   4  13      120.20       51.19     29.83 o 
   0   4  13      365.07      394.59     49.52 o 
   1   4  13      271.45      219.03     27.21 o 
   2   4  13      304.28      278.54     30.87 o 
   3   4  13      192.25      244.13     25.29 o 
   4   4  13       24.06       35.91     16.57 o 
  -8   5  13       43.22       38.67     23.55 o 
  -7   5  13       21.74       11.89     20.36 o 
  -6   5  13       33.79       11.17     24.22 o 
  -5   5  13      412.14      469.38     44.52 o 
  -4   5  13      198.67      271.12     31.77 o 
  -3   5  13      377.40      344.10     31.31 o 
  -2   5  13        1.30       -2.34     14.35 o 
  -1   5  13       84.67       77.73     22.70 o 
   0   5  13       21.78       -5.05     14.36 o 
   1   5  13       10.40       -3.82     15.68 o 
   2   5  13      239.38      262.63     30.79 o 
   3   5  13      304.07      382.82     46.30 o 
  -8   6  13       50.35       36.33     35.11 o 
  -7   6  13      177.35      201.29     50.58 o 
  -6   6  13       74.54       41.31     36.39 o 
  -5   6  13       51.27        7.12     24.94 o 
  -4   6  13        0.40        7.55     18.28 o 
  -3   6  13      154.72      190.10     31.09 o 
  -2   6  13       55.10       37.88     20.69 o 
  -1   6  13      403.37      439.78     44.81 o 
   0   6  13      112.09      123.90     39.14 o 
   1   6  13      637.69      592.10     51.99 o 
   2   6  13       10.76       -4.34     20.20 o 
   3   6  13      396.87      334.66     45.43 o 
  -7   7  13      215.88      102.15     42.53 o 
  -6   7  13       46.57       15.99     27.75 o 
  -5   7  13      108.67      120.74     28.25 o 
  -4   7  13       52.99       47.58     21.99 o 
  -3   7  13      172.70      174.24     30.56 o 
  -2   7  13      107.11       77.34     49.31 o 
  -1   7  13        3.36        2.90     26.36 o 
   0   7  13      145.30      143.80     31.38 o 
   1   7  13       10.46      -14.43     22.05 o 
   2   7  13       43.37       48.87     24.22 o 
  -5   8  13        7.43       13.50     21.04 o 
  -4   8  13        0.04       -2.32     18.47 o 
  -3   8  13       75.43       66.84     36.85 o 
  -2   8  13      156.62      128.84     28.56 o 
  -1   8  13        5.99       41.35     22.64 o 
   0   8  13      752.14      725.14     56.99 o 
   1   8  13       61.31       95.23     29.52 o 
  -3   9  13       57.25       17.62     22.83 o 
  -2   9  13       11.06      -12.43     18.25 o 
  -8   0  14        0.66      -17.27     29.26 o 
  -6   0  14      103.30       66.17     37.66 o 
  -4   0  14      406.27      431.84     69.07 o 
  -2   0  14      354.58      241.91     54.00 o 
   0   0  14      276.43      176.78     48.09 o 
   2   0  14      420.76      430.39     44.66 o 
  -8   1  14      269.87      308.98     42.96 o 
  -7   1  14      203.14      200.96     35.42 o 
  -6   1  14      170.23      105.80     29.77 o 
  -5   1  14      138.23      122.37     30.21 o 
  -4   1  14      116.93       80.09     28.89 o 
  -3   1  14      139.84      125.08     31.50 o 
  -2   1  14      393.61      460.01     48.72 o 
  -1   1  14      127.61      120.57     30.89 o 
   0   1  14      309.00      332.35     42.19 o 
   1   1  14       52.16       41.50     16.08 o 
   2   1  14      869.36      856.11     40.31 o 
   3   1  14       72.18       57.92     18.32 o 
  -8   2  14      133.17       79.05     69.79 o 
  -7   2  14       95.03       92.61     35.92 o 
  -6   2  14       11.88        4.44     23.93 o 
  -5   2  14      390.34      381.44     62.75 o 
  -4   2  14        1.44      -10.45     21.26 o 
  -3   2  14      719.43      784.62     62.03 o 
  -2   2  14        2.47      -12.00     21.00 o 
  -1   2  14      390.34      426.61     40.60 o 
   0   2  14      334.24      339.96     33.67 o 
   1   2  14        2.21        0.73     16.39 o 
   2   2  14        3.24       -0.25     14.44 o 
   3   2  14      235.50      264.55     38.17 o 
  -8   3  14       47.95       70.90     27.68 o 
  -7   3  14      275.30      263.47     39.59 o 
  -6   3  14       26.79       33.89     21.34 o 
  -5   3  14      314.40      309.36     40.03 o 
  -4   3  14       79.18       96.03     29.77 o 
  -3   3  14       67.60       74.62     46.76 o 
  -2   3  14        1.05       -1.42     15.98 o 
  -1   3  14       38.02       62.09     20.04 o 
   0   3  14        9.62        6.59     16.29 o 
   1   3  14      488.64      500.31     46.65 o 
   2   3  14        0.62       -2.88     16.71 o 
   3   3  14      783.88      844.81     41.53 o 
  -7   4  14       15.19      -13.55     18.66 o 
  -6   4  14        0.50       -5.41     28.88 o 
  -5   4  14      141.26      193.65     33.82 o 
  -4   4  14      136.77      156.66     56.52 o 
  -3   4  14      477.00      448.47     45.22 o 
  -2   4  14      159.62      167.32     26.00 o 
  -1   4  14       96.74       51.20     20.24 o 
   0   4  14       48.32       48.89     19.20 o 
   1   4  14       53.22       39.81     19.36 o 
   2   4  14       24.60       43.37     19.57 o 
  -7   5  14       56.97       66.48     27.15 o 
  -6   5  14       69.71       30.09     23.22 o 
  -5   5  14       48.72       77.12     27.20 o 
  -4   5  14       86.08       69.68     31.72 o 
  -3   5  14       61.69       57.82     18.98 o 
  -2   5  14       84.96       97.98     22.74 o 
  -1   5  14       12.60       40.63     19.58 o 
   0   5  14      162.01       67.62     34.77 o 
   1   5  14       25.35       14.43     20.59 o 
   2   5  14      517.27      425.74     48.34 o 
  -6   6  14       95.24      129.15     47.16 o 
  -5   6  14       45.46       20.22     33.84 o 
  -4   6  14      333.70      308.13     38.99 o 
  -3   6  14        5.29       21.34     19.11 o 
  -2   6  14      287.73      273.59     37.89 o 
  -1   6  14      168.39      104.64     40.76 o 
   0   6  14      133.39      192.03     35.58 o 
   1   6  14       14.89      -15.03     19.87 o 
  -4   7  14       82.50      101.04     45.02 o 
  -3   7  14        8.99      -16.12     19.27 o 
  -2   7  14       95.35      152.47     54.09 o 
  -1   7  14      251.28      197.55     35.35 o 
  -7   0  15      369.51      337.86     63.27 o 
  -5   0  15      142.54      101.69     43.86 o 
  -3   0  15      209.90      363.41     67.97 o 
  -1   0  15       64.21       73.47     40.04 o 
   1   0  15      161.58      159.80     51.34 o 
  -7   1  15        3.73       -8.32     23.09 o 
  -6   1  15       11.78       -0.30     23.17 o 
  -5   1  15      142.32       75.46     29.88 o 
  -4   1  15       45.55        8.04     25.28 o 
  -3   1  15      879.16      852.23     63.31 o 
  -2   1  15      245.23      195.42     61.82 o 
  -1   1  15      255.17      246.13     87.12 o 
   0   1  15        0.74        9.58     26.10 o 
   1   1  15      111.78       78.11     23.82 o 
  -6   2  15      134.43      126.46     55.83 o 
  -5   2  15       13.73       13.46     23.01 o 
  -4   2  15      176.69      184.62     37.94 o 
  -3   2  15       65.48      105.57     31.82 o 
  -2   2  15        0.78      -20.91     23.59 o 
  -1   2  15       50.89       79.62     30.99 o 
   0   2  15       44.94       26.67     20.45 o 
   1   2  15       11.88       26.02     20.40 o 
  -6   3  15        4.08      -21.95     29.90 o 
  -5   3  15       26.31       19.43     22.25 o 
  -4   3  15      160.34      172.59     35.67 o 
  -3   3  15        8.00       43.69     27.60 o 
  -2   3  15      297.76      241.12     40.65 o 
  -1   3  15       68.89       79.36     22.45 o 
   0   3  15      102.39       81.17     23.79 o 
  -5   4  15      230.27      219.89     55.91 o 
  -4   4  15      491.86      543.59     53.09 o 
  -3   4  15       86.36       81.39     29.71 o 
  -2   4  15       48.18       77.89     29.48 o 
  -1   4  15       79.37       56.81     21.64 o 
   0   4  15       74.31       73.15     22.48 o 
  -4   5  15        4.42       -3.24     38.18 o 
  -3   5  15      403.14      291.04     60.38 o 
  -2   5  15        3.65       31.64     22.08 o 
                                                 
